# Supplementary material for: ﻿The addition of six novel species and a new record of Amphisphaeria from northern Thailand
Source: MycoKeys. 2025 Nov 14;125:1–31. doi: 10.3897/mycokeys.125.163523 (PMC12639359; doi:10.3897/mycokeys.125.163523)
Supplement: XML Treatment for Amphisphaeria micheliae [file mycokeys.125.163523-treatment2.xml]

<!DOCTYPE tp:taxon-treatment
  PUBLIC "-//TaxonX//DTD Taxonomic Treatment Publishing DTD v0 20100105//EN" "tax-treatment-NSO.dtd">
<tp:taxon-treatment xmlns:tp="http://www.plazi.org/taxpub"><tp:treatment-meta><kwd-group><label>Taxon classification</label><kwd>
                <named-content content-type="kingdom">Fungi</named-content>
              </kwd><kwd>
                <named-content content-type="order">Amphisphaeriales</named-content>
              </kwd><kwd>
                <named-content content-type="family">Amphisphaeriaceae</named-content>
              </kwd></kwd-group><mixed-citation publication-type="journal"><person-group><name><surname>Tun</surname><given-names>Zaw Lin</given-names></name><name><surname>Bundhun</surname><given-names>Digvijayini</given-names></name><name><surname>Bhunjun</surname><given-names>Chitrabhanu S.</given-names></name><name><surname>Maharachchikumbura</surname><given-names>Sajeewa S. N.</given-names></name><name><surname>Thiyagaraja</surname><given-names>Vinodhini</given-names></name><name><surname>Al-Otibi</surname><given-names>Fatimah</given-names></name><name><surname>Hyde</surname><given-names>Kevin D.</given-names></name></person-group><article-title>﻿The addition of six novel species and a new record of <italic><tp:taxon-name><tp:taxon-name-part taxon-name-part-type="genus" reg="Amphisphaeria">Amphisphaeria</tp:taxon-name-part></tp:taxon-name></italic> from northern Thailand</article-title><source>MycoKeys</source><day>14</day><month>11</month><year>2025</year><volume>125</volume><fpage>1</fpage><lpage>31</lpage><pub-id pub-id-type="doi">10.3897/mycokeys.125.163523</pub-id></mixed-citation></tp:treatment-meta><tp:nomenclature><label>﻿</label><tp:taxon-name><object-id xmlns:xlink="http://www.w3.org/1999/xlink" content-type="arpha" xlink:type="simple">5A9ED485-F938-5CFD-9E3D-2586DC1E0AF2</object-id>
              <tp:taxon-name-part taxon-name-part-type="genus" reg="Amphisphaeria">Amphisphaeria</tp:taxon-name-part>
              <tp:taxon-name-part taxon-name-part-type="species" reg="micheliae">micheliae</tp:taxon-name-part>
              <object-id xmlns:xlink="http://www.w3.org/1999/xlink" content-type="mycobank" xlink:type="simple">MycoBank No: 836112</object-id>
              <object-id xmlns:xlink="http://www.w3.org/1999/xlink" xlink:type="simple">Facesoffungi Number: FoF08752</object-id>
            </tp:taxon-name><tp:taxon-authority>Samarak., Jian K. Liu &amp; K.D. Hyde, 2020</tp:taxon-authority><xref ref-type="fig" rid="F3">Fig. 3</xref></tp:nomenclature><tp:treatment-sec sec-type="description" id="SECID0EVACI"><title>Description.</title><p><bold><italic>Saprobic</italic></bold> on dead twigs of <italic><tp:taxon-name><tp:taxon-name-part taxon-name-part-type="genus" reg="Senna">Senna</tp:taxon-name-part> <tp:taxon-name-part taxon-name-part-type="species" reg="siamea">siamea</tp:taxon-name-part></tp:taxon-name></italic>. <bold>Sexual morph</bold>: <bold><italic>Ascomata</italic></bold> 308–320 µm high, 348–360 µm wide, (xˉ = 312 × 353 µm, n = 5), immersed, visible as black spots in light-coloured areas on the host, solitary, scattered, subglobose to oblate, papillate. <bold><italic>Ostiole</italic></bold> 100–106 µm high, 65–70 µm diam (xˉ = 102 × 67 µm, n = 5), centric. <bold><italic>Peridium</italic></bold> 45–58 µm (xˉ = 48 µm, n = 5) two-layered; outer layer thick, dense, made up of red-dish-brown cells of <bold><italic>textura angularis</italic></bold>; inner layer thin, comprising hyaline cells. <bold><italic>Paraphyses</italic></bold> 3–5 µm wide (xˉ = 4.4 µm, n = 5), hyaline, longer than asci, septate, guttulate, embedded in a gelatinous matrix. <bold><italic>Asci</italic></bold> 85–115 × 6.5–7 µm (xˉ = 101 × 6.8 µm, n = 20), 8-spored, unitunicate, cylindrical, thin-walled, short-pedicellate, apically rounded, with a J+, discoid apical ring. <bold><italic>Ascospores</italic></bold> 15–16 × 5–6 µm (xˉ = 15.5 × 5.9 µm, n = 20), uniseriate, oblong or narrowly fusiform, guttulate, hyaline when immature, turning sub-hyaline to olivaceous grey, 1-septate, slightly constricted at the septum, straight to slightly curved, smooth-walled, lacking a sheath in Indian ink. <bold>Asexual morph</bold>: Not observed.</p><fig id="F3" position="float" orientation="portrait"><object-id xmlns:xlink="http://www.w3.org/1999/xlink" content-type="doi" xlink:type="simple">10.3897/mycokeys.125.163523.figure3</object-id><object-id xmlns:xlink="http://www.w3.org/1999/xlink" content-type="arpha" xlink:type="simple">64EC8E30-40CB-54C1-BFBE-02EF31ED54EB</object-id><label>Figure 3.</label><caption><p><italic><tp:taxon-name><tp:taxon-name-part taxon-name-part-type="genus" reg="Amphisphaeria">Amphisphaeria</tp:taxon-name-part> <tp:taxon-name-part taxon-name-part-type="species" reg="micheliae">micheliae</tp:taxon-name-part></tp:taxon-name></italic> (<abbrev xmlns:xlink="http://www.w3.org/1999/xlink" xlink:title="Mae Fah Luang University Herbarium" id="ABBRID0EXCCI" xlink:type="simple">MFLU</abbrev> 25-0077). A. <italic><tp:taxon-name><tp:taxon-name-part taxon-name-part-type="genus" reg="Senna">Senna</tp:taxon-name-part> <tp:taxon-name-part taxon-name-part-type="species" reg="siamea">siamea</tp:taxon-name-part></tp:taxon-name></italic> tree; B. Appearance of ascomata on host (arrows indicate ascomata visible as black spots); C. Vertical section through an ascoma; D. Vertical section of ascomatal wall; E. Paraphyses; F–H. Asci; I. J+ Apical ring; J–L. Ascospores. Scale bars: 200 μm (C); 100 μm (D); 20 μm (E); 5 μm (F, G); 50 μm (H, I); 10 μm (J–L).</p></caption><graphic xmlns:xlink="http://www.w3.org/1999/xlink" xlink:href="mycokeys-125-001-g003.jpg" position="float" orientation="portrait" xlink:type="simple" id="oo_1465218.jpg"><uri content-type="original_file" xlink:type="simple">https://binary.pensoft.net/fig/1465218</uri></graphic></fig></tp:treatment-sec><tp:treatment-sec sec-type="material" id="SECID0ELDCI"><title>Material examined.</title><p>Thailand • Chiang Rai Province, Mae Fah Luang University premises (<named-content xmlns:xlink="http://www.w3.org/1999/xlink" content-type="dwc:verbatimCoordinates" xlink:type="simple"><named-content content-type="geo-json" specific-use="{&#34;type&#34;:&#34;Point&#34;,&#34;coordinates&#34;:[99.894722,20.045000]}" id="NCID0EUDCI" xlink:type="simple">20°02′42″N 99°53′41″E</named-content></named-content>), on dead decaying twigs of <italic><tp:taxon-name><tp:taxon-name-part taxon-name-part-type="genus" reg="Senna">Senna</tp:taxon-name-part> <tp:taxon-name-part taxon-name-part-type="species" reg="siamea">siamea</tp:taxon-name-part></tp:taxon-name></italic> (<tp:taxon-name><tp:taxon-name-part taxon-name-part-type="family">Fabaceae</tp:taxon-name-part></tp:taxon-name>), 02 October 2024, Zaw Lin Tun T7, (<abbrev xmlns:xlink="http://www.w3.org/1999/xlink" xlink:title="Mae Fah Luang University Herbarium" id="ABBRID0EJECI" xlink:type="simple">MFLU</abbrev> 25-0077).</p></tp:treatment-sec><tp:treatment-sec sec-type="notes" id="SECID0ENECI"><title>Notes.</title><p>Based on the phylogenetic analyses, our strain (<abbrev xmlns:xlink="http://www.w3.org/1999/xlink" xlink:title="Mae Fah Luang University Herbarium" id="ABBRID0ETECI" xlink:type="simple">MFLU</abbrev> 25-0077) clustered with <italic><tp:taxon-name><tp:taxon-name-part taxon-name-part-type="genus" reg="Amphisphaeria">Amphisphaeria</tp:taxon-name-part> <tp:taxon-name-part taxon-name-part-type="species" reg="micheliae">micheliae</tp:taxon-name-part></tp:taxon-name></italic> group (Fig. <xref ref-type="fig" rid="F1">1</xref>). Morphologically, our strain (MFLU25-0077) resembles the type of <italic><tp:taxon-name><tp:taxon-name-part taxon-name-part-type="genus" reg="Amphisphaeria">A.</tp:taxon-name-part> <tp:taxon-name-part taxon-name-part-type="species" reg="micheliae">micheliae</tp:taxon-name-part></tp:taxon-name></italic> (<abbrev xmlns:xlink="http://www.w3.org/1999/xlink" xlink:title="Mae Fah Luang University Herbarium" id="ABBRID0ERFCI" xlink:type="simple">MFLU</abbrev> 20-0172) (<xref ref-type="bibr" rid="B44">Samarakoon et al. 2020</xref>). The asci length of our collection (MFLU25-0077) measures 85–115 × 6.5–7 µm, while those of the type of <italic><tp:taxon-name><tp:taxon-name-part taxon-name-part-type="genus" reg="Amphisphaeria">A.</tp:taxon-name-part> <tp:taxon-name-part taxon-name-part-type="species" reg="micheliae">micheliae</tp:taxon-name-part></tp:taxon-name></italic> (<named-content xmlns:xlink="http://www.w3.org/1999/xlink" content-type="dwc:institutional_code" xlink:title="Herbarium of Cryptogams Kunming Institute of Botany Academia Sinica" xlink:href="http://grbio.org/institution/cryptogamic-herbarium-kunming-institute-botany" xlink:type="simple">HKAS</named-content> 107012) range from 92–135 × 7–10.5 µm (<xref ref-type="bibr" rid="B44">Samarakoon et al. 2020</xref>). The ascospore length of <italic><tp:taxon-name><tp:taxon-name-part taxon-name-part-type="genus" reg="Amphisphaeria">A.</tp:taxon-name-part> <tp:taxon-name-part taxon-name-part-type="species" reg="micheliae">micheliae</tp:taxon-name-part></tp:taxon-name></italic> (<abbrev xmlns:xlink="http://www.w3.org/1999/xlink" xlink:title="Mae Fah Luang University Herbarium" id="ABBRID0EXGCI" xlink:type="simple">MFLU</abbrev> 25-0077 and <named-content xmlns:xlink="http://www.w3.org/1999/xlink" content-type="dwc:institutional_code" xlink:title="Herbarium of Cryptogams Kunming Institute of Botany Academia Sinica" xlink:href="http://grbio.org/institution/cryptogamic-herbarium-kunming-institute-botany" xlink:type="simple">HKAS</named-content> 107012) is also similar (15–16 × 5–6 µm vs. 15.5–21 × 6–7.5 µm) (<xref ref-type="bibr" rid="B44">Samarakoon et al. 2020</xref>). The comparison of inter-species genetic distances between our strain (MFLU25-0077) and <named-content xmlns:xlink="http://www.w3.org/1999/xlink" content-type="dwc:institutional_code" xlink:title="Herbarium of Cryptogams Kunming Institute of Botany Academia Sinica" xlink:href="http://grbio.org/institution/cryptogamic-herbarium-kunming-institute-botany" xlink:type="simple">HKAS</named-content> 107012 reveals largely similar base pair differences in the <abbrev xmlns:xlink="http://www.w3.org/1999/xlink" xlink:title="nuclear ribosomal large subunit rDNA" id="ABBRID0EHHCI" xlink:type="simple">LSU</abbrev> (99%) and <abbrev xmlns:xlink="http://www.w3.org/1999/xlink" xlink:title="internal transcribed spacer" id="ABBRID0ELHCI" xlink:type="simple">ITS</abbrev> (99%) regions. Based on this morpho-phylogenetic evidence, we identify our isolate as <italic><tp:taxon-name><tp:taxon-name-part taxon-name-part-type="genus" reg="Amphisphaeria">A.</tp:taxon-name-part> <tp:taxon-name-part taxon-name-part-type="species" reg="micheliae">micheliae</tp:taxon-name-part></tp:taxon-name></italic>. Previously, <italic><tp:taxon-name><tp:taxon-name-part taxon-name-part-type="genus" reg="Amphisphaeria">A.</tp:taxon-name-part> <tp:taxon-name-part taxon-name-part-type="species" reg="micheliae">micheliae</tp:taxon-name-part></tp:taxon-name></italic> was isolated from dead twigs of <italic><tp:taxon-name><tp:taxon-name-part taxon-name-part-type="genus" reg="Acer">Acer</tp:taxon-name-part> <tp:taxon-name-part taxon-name-part-type="species" reg="truncatum">truncatum</tp:taxon-name-part></tp:taxon-name></italic>, <italic><tp:taxon-name><tp:taxon-name-part taxon-name-part-type="genus" reg="Alstonia">Alstonia</tp:taxon-name-part> <tp:taxon-name-part taxon-name-part-type="species" reg="scholaris">scholaris</tp:taxon-name-part></tp:taxon-name></italic>, <italic><tp:taxon-name><tp:taxon-name-part taxon-name-part-type="genus" reg="Micromelum">Micromelum</tp:taxon-name-part> <tp:taxon-name-part taxon-name-part-type="species" reg="integerrimum">integerrimum</tp:taxon-name-part></tp:taxon-name></italic>, and <italic><tp:taxon-name><tp:taxon-name-part taxon-name-part-type="genus" reg="Michelia">Michelia</tp:taxon-name-part> <tp:taxon-name-part taxon-name-part-type="species" reg="alba">alba</tp:taxon-name-part></tp:taxon-name></italic> in China and Thailand (<xref ref-type="bibr" rid="B44">Samarakoon et al. 2020</xref>; <xref ref-type="bibr" rid="B9">De Silva et al. 2022</xref>; <xref ref-type="bibr" rid="B24">Li et al. 2024</xref>; <xref ref-type="bibr" rid="B35">Pathirana et al. 2025</xref>). This is the first report of <italic><tp:taxon-name><tp:taxon-name-part taxon-name-part-type="genus" reg="Amphisphaeria">A.</tp:taxon-name-part> <tp:taxon-name-part taxon-name-part-type="species" reg="micheliae">micheliae</tp:taxon-name-part></tp:taxon-name></italic> from <italic><tp:taxon-name><tp:taxon-name-part taxon-name-part-type="genus" reg="Senna">Senna</tp:taxon-name-part> <tp:taxon-name-part taxon-name-part-type="species" reg="siamea">siamea</tp:taxon-name-part></tp:taxon-name></italic> in Thailand.</p></tp:treatment-sec><tp:treatment-sec><!--Section generated to contain objects referenced in tp:taxon-treatment.--><fig id="F1" position="float" orientation="portrait"><object-id xmlns:xlink="http://www.w3.org/1999/xlink" content-type="doi" xlink:type="simple">10.3897/mycokeys.125.163523.figure1</object-id><object-id xmlns:xlink="http://www.w3.org/1999/xlink" content-type="arpha" xlink:type="simple">1701506C-80B6-5005-82F4-064C4C47287C</object-id><label>Figure 1.</label><caption><p>Phylogram generated from ML analysis based on combined <abbrev xmlns:xlink="http://www.w3.org/1999/xlink" xlink:title="nuclear ribosomal large subunit rDNA" id="ABBRID0E2DBI" xlink:type="simple">LSU</abbrev>, <abbrev xmlns:xlink="http://www.w3.org/1999/xlink" xlink:title="internal transcribed spacer" id="ABBRID0E6DBI" xlink:type="simple">ITS</abbrev> sequence data. Bootstrap support values for ML ≥75% and <abbrev xmlns:xlink="http://www.w3.org/1999/xlink" xlink:title="posterior probabilities" id="ABBRID0EDEBI" xlink:type="simple">PP</abbrev> ≥0.90 are indicated near the corresponding nodes. The tree is rooted with <italic><tp:taxon-name><tp:taxon-name-part taxon-name-part-type="genus" reg="Beltrania">Beltrania</tp:taxon-name-part> <tp:taxon-name-part taxon-name-part-type="species" reg="rhombica">rhombica</tp:taxon-name-part></tp:taxon-name></italic> (CBS123.58), <italic><tp:taxon-name><tp:taxon-name-part taxon-name-part-type="genus" reg="Beltraniella">Beltraniella</tp:taxon-name-part> <tp:taxon-name-part taxon-name-part-type="species" reg="endiandrae">endiandrae</tp:taxon-name-part></tp:taxon-name></italic> (<abbrev xmlns:xlink="http://www.w3.org/1999/xlink" xlink:title="Westerdijk Fungal Biodiversity Institute" id="ABBRID0E4EBI" xlink:type="simple">CBS</abbrev>:137976), and <italic><tp:taxon-name><tp:taxon-name-part taxon-name-part-type="genus" reg="Beltraniopsis">Beltraniopsis</tp:taxon-name-part> <tp:taxon-name-part taxon-name-part-type="species" reg="longiconidiophora">longiconidiophora</tp:taxon-name-part></tp:taxon-name></italic> (MFLUCC17-2139). Type and reference strains are in bold, while the novel strains are in bold red.</p></caption><graphic xmlns:xlink="http://www.w3.org/1999/xlink" xlink:href="mycokeys-125-001-g001.jpg" position="float" orientation="portrait" xlink:type="simple" id="oo_1465216.jpg"><uri content-type="original_file" xlink:type="simple">https://binary.pensoft.net/fig/1465216</uri></graphic></fig></tp:treatment-sec><ref-list><ref id="B44"><mixed-citation xmlns:xlink="http://www.w3.org/1999/xlink" xlink:type="simple"><person-group><name name-style="western"><surname>Samarakoon</surname><given-names>MC</given-names></name><name name-style="western"><surname>Maharachchikumbura</surname><given-names>SS</given-names></name><name name-style="western"><surname>Liu</surname><given-names>JK</given-names></name><name name-style="western"><surname>Hyde</surname><given-names>KD</given-names></name><name name-style="western"><surname>Promputtha</surname><given-names>I</given-names></name><name name-style="western"><surname>Stadler</surname><given-names>M</given-names></name></person-group> (<year>2020</year>) <article-title>Molecular phylogeny and morphology of <italic><tp:taxon-name><tp:taxon-name-part taxon-name-part-type="genus">Amphisphaeria</tp:taxon-name-part></tp:taxon-name></italic> (= <italic><tp:taxon-name><tp:taxon-name-part taxon-name-part-type="genus">Lepteutypa</tp:taxon-name-part></tp:taxon-name></italic>) (<tp:taxon-name><tp:taxon-name-part taxon-name-part-type="family">Amphisphaeriaceae</tp:taxon-name-part></tp:taxon-name>).</article-title><source>Journal of Fungi (Basel, Switzerland)</source><volume>6</volume>(<issue>174</issue>): <fpage>1</fpage>–<lpage>27</lpage>. <ext-link xlink:href="10.3390/jof6030174" ext-link-type="doi" xlink:type="simple">https://doi.org/10.3390/jof6030174</ext-link></mixed-citation></ref><ref id="B9"><mixed-citation xmlns:xlink="http://www.w3.org/1999/xlink" xlink:type="simple"><person-group><name name-style="western"><surname>De Silva</surname><given-names>NI</given-names></name><name name-style="western"><surname>Hyde</surname><given-names>KD</given-names></name><name name-style="western"><surname>Lumyong</surname><given-names>S</given-names></name><name name-style="western"><surname>Phillips</surname><given-names>AJL</given-names></name><name name-style="western"><surname>Bhat</surname><given-names>DJ</given-names></name><name name-style="western"><surname>Maharachchikumbura</surname><given-names>SSN</given-names></name><name name-style="western"><surname>Thambugala</surname><given-names>KM</given-names></name><name name-style="western"><surname>Tennakoon</surname><given-names>DS</given-names></name><name name-style="western"><surname>Suwannarach</surname><given-names>N</given-names></name><name name-style="western"><surname>Karunarathna</surname><given-names>SC</given-names></name></person-group> (<year>2022</year>) <article-title>Morphology, phylogeny, host association and geography of fungi associated with plants of <tp:taxon-name><tp:taxon-name-part taxon-name-part-type="family">Annonaceae</tp:taxon-name-part></tp:taxon-name>, <tp:taxon-name><tp:taxon-name-part taxon-name-part-type="family">Apocynaceae</tp:taxon-name-part></tp:taxon-name> and <tp:taxon-name><tp:taxon-name-part taxon-name-part-type="family">Magnoliaceae</tp:taxon-name-part></tp:taxon-name>.</article-title><source>Mycosphere: Journal of Fungal Biology</source><volume>13</volume>: <fpage>955</fpage>–<lpage>1076</lpage>. <ext-link xlink:href="10.5943/mycosphere/13/1/12" ext-link-type="doi" xlink:type="simple">https://doi.org/10.5943/mycosphere/13/1/12</ext-link></mixed-citation></ref><ref id="B24"><mixed-citation xmlns:xlink="http://www.w3.org/1999/xlink" xlink:type="simple"><person-group><name name-style="western"><surname>Li</surname><given-names>WL</given-names></name><name name-style="western"><surname>Liang</surname><given-names>RR</given-names></name><name name-style="western"><surname>Yang</surname><given-names>J</given-names></name><name name-style="western"><surname>Liu</surname><given-names>JK</given-names></name></person-group> (<year>2024</year>) <article-title>Morpho-molecular characterization reveals a new genus, three novel species and two new host records in <tp:taxon-name><tp:taxon-name-part taxon-name-part-type="subclass">Xylariomycetidae</tp:taxon-name-part></tp:taxon-name>.</article-title><source>Journal of Fungi (Basel, Switzerland)</source><volume>10</volume>(<issue>3</issue>): <fpage>189</fpage>. <ext-link xlink:href="10.3390/jof10030189" ext-link-type="doi" xlink:type="simple">https://doi.org/10.3390/jof10030189</ext-link></mixed-citation></ref><ref id="B35"><mixed-citation xmlns:xlink="http://www.w3.org/1999/xlink" xlink:type="simple"><person-group><name name-style="western"><surname>Pathirana</surname><given-names>LS</given-names></name><name name-style="western"><surname>Thakshila</surname><given-names>SAD</given-names></name><name name-style="western"><surname>Bhunjun</surname><given-names>CS</given-names></name><name name-style="western"><surname>Hyde</surname><given-names>KD</given-names></name></person-group> (<year>2025</year>) Unveiling a new host record of <italic><tp:taxon-name><tp:taxon-name-part taxon-name-part-type="genus">Amphisphaeria</tp:taxon-name-part> <tp:taxon-name-part taxon-name-part-type="species">micheliae</tp:taxon-name-part></tp:taxon-name></italic> from <italic><tp:taxon-name><tp:taxon-name-part taxon-name-part-type="genus">Micromelum</tp:taxon-name-part> <tp:taxon-name-part taxon-name-part-type="species">integerrimum</tp:taxon-name-part></tp:taxon-name></italic>. Fungal Biology and Biotechnology 5: 16–29.</mixed-citation></ref></ref-list></tp:taxon-treatment>
