# Supplementary material for: ﻿The addition of six novel species and a new record of Amphisphaeria from northern Thailand
Source: MycoKeys. 2025 Nov 14;125:1–31. doi: 10.3897/mycokeys.125.163523 (PMC12639359; doi:10.3897/mycokeys.125.163523)
Supplement: XML Treatment for Amphisphaeria paraserianthis [file mycokeys.125.163523-treatment4.xml]

<!DOCTYPE tp:taxon-treatment
  PUBLIC "-//TaxonX//DTD Taxonomic Treatment Publishing DTD v0 20100105//EN" "tax-treatment-NSO.dtd">
<tp:taxon-treatment xmlns:tp="http://www.plazi.org/taxpub"><tp:treatment-meta><kwd-group><label>Taxon classification</label><kwd>
                <named-content content-type="kingdom">Fungi</named-content>
              </kwd><kwd>
                <named-content content-type="order">Amphisphaeriales</named-content>
              </kwd><kwd>
                <named-content content-type="family">Amphisphaeriaceae</named-content>
              </kwd></kwd-group><mixed-citation publication-type="journal"><person-group><name><surname>Tun</surname><given-names>Zaw Lin</given-names></name><name><surname>Bundhun</surname><given-names>Digvijayini</given-names></name><name><surname>Bhunjun</surname><given-names>Chitrabhanu S.</given-names></name><name><surname>Maharachchikumbura</surname><given-names>Sajeewa S. N.</given-names></name><name><surname>Thiyagaraja</surname><given-names>Vinodhini</given-names></name><name><surname>Al-Otibi</surname><given-names>Fatimah</given-names></name><name><surname>Hyde</surname><given-names>Kevin D.</given-names></name></person-group><article-title>﻿The addition of six novel species and a new record of <italic><tp:taxon-name><tp:taxon-name-part taxon-name-part-type="genus" reg="Amphisphaeria">Amphisphaeria</tp:taxon-name-part></tp:taxon-name></italic> from northern Thailand</article-title><source>MycoKeys</source><day>14</day><month>11</month><year>2025</year><volume>125</volume><fpage>1</fpage><lpage>31</lpage><pub-id pub-id-type="doi">10.3897/mycokeys.125.163523</pub-id></mixed-citation></tp:treatment-meta><tp:nomenclature><label>﻿</label><tp:taxon-name><object-id xmlns:xlink="http://www.w3.org/1999/xlink" content-type="arpha" xlink:type="simple">80565701-C43E-5DF1-AFAF-02E95634C9B0</object-id>
              <tp:taxon-name-part taxon-name-part-type="genus" reg="Amphisphaeria">Amphisphaeria</tp:taxon-name-part>
              <tp:taxon-name-part taxon-name-part-type="species" reg="paraserianthis">paraserianthis</tp:taxon-name-part>
              <object-id xmlns:xlink="http://www.w3.org/1999/xlink" xlink:type="simple">Index Fungorum: IF903724</object-id>
              <object-id xmlns:xlink="http://www.w3.org/1999/xlink" xlink:type="simple">Facesoffungi Number: FoF17661</object-id>
            </tp:taxon-name><tp:taxon-authority>Z.L. Tun &amp; K.D. Hyde</tp:taxon-authority><tp:taxon-status xmlns:xlink="http://www.w3.org/1999/xlink" xlink:type="simple">sp. nov.</tp:taxon-status><xref ref-type="fig" rid="F5">Fig. 5</xref></tp:nomenclature><tp:treatment-sec sec-type="etymology" id="SECID0ELYCI"><title>Etymology.</title><p>The epithet refers to the host genus, <italic><tp:taxon-name><tp:taxon-name-part taxon-name-part-type="genus" reg="Paraserianthes">Paraserianthes</tp:taxon-name-part></tp:taxon-name></italic>, from which the fungus was isolated.</p><fig id="F5" position="float" orientation="portrait"><object-id xmlns:xlink="http://www.w3.org/1999/xlink" content-type="doi" xlink:type="simple">10.3897/mycokeys.125.163523.figure5</object-id><object-id xmlns:xlink="http://www.w3.org/1999/xlink" content-type="arpha" xlink:type="simple">D35B005E-9CCE-571D-BBD8-5A214A13987D</object-id><label>Figure 5.</label><caption><p><italic><tp:taxon-name><tp:taxon-name-part taxon-name-part-type="genus" reg="Amphisphaeria">Amphisphaeria</tp:taxon-name-part> <tp:taxon-name-part taxon-name-part-type="species" reg="paraserianthis">paraserianthis</tp:taxon-name-part></tp:taxon-name></italic> (<abbrev xmlns:xlink="http://www.w3.org/1999/xlink" xlink:title="Mae Fah Luang University Herbarium" id="ABBRID0ELZCI" xlink:type="simple">MFLU</abbrev> 25-0075, holotype). A. Dead twigs of <italic><tp:taxon-name><tp:taxon-name-part taxon-name-part-type="genus" reg="Paraserianthes">Paraserianthes</tp:taxon-name-part> <tp:taxon-name-part taxon-name-part-type="species" reg="lophantha">lophantha</tp:taxon-name-part></tp:taxon-name></italic>; B. Appearance of ascomata on the host surface (arrow indicates the appearance of ascomata on the host surface); C. Vertical section of an ascoma; D. Ostiole; E. Peridium; F. Paraphyses; G–I. Asci; J. J+, apical ring turning blue in Melzer’s reagent; K–O. Immature and mature ascospores. Scale bars: 200 μm (C); 50 μm (D); 20 μm (E); 5 μm (F, J); 50 μm (G–I); 10 μm (J–O).</p></caption><graphic xmlns:xlink="http://www.w3.org/1999/xlink" xlink:href="mycokeys-125-001-g005.jpg" position="float" orientation="portrait" xlink:type="simple" id="oo_1465220.jpg"><uri content-type="original_file" xlink:type="simple">https://binary.pensoft.net/fig/1465220</uri></graphic></fig></tp:treatment-sec><tp:treatment-sec sec-type="Holotype" id="SECID0E6ZCI"><title>Holotype.</title><p><abbrev xmlns:xlink="http://www.w3.org/1999/xlink" xlink:title="Mae Fah Luang University Herbarium" id="ABBRID0EF1CI" xlink:type="simple">MFLU</abbrev> 25-0075.</p></tp:treatment-sec><tp:treatment-sec sec-type="description" id="SECID0EJ1CI"><title>Description.</title><p><bold><italic>Saprobic</italic></bold> on decaying twigs of <italic><tp:taxon-name><tp:taxon-name-part taxon-name-part-type="genus" reg="Paraserianthes">Paraserianthes</tp:taxon-name-part> <tp:taxon-name-part taxon-name-part-type="species" reg="lophantha">lophantha</tp:taxon-name-part></tp:taxon-name></italic>. <bold>Sexual morph</bold>: <bold><italic>Ascomata</italic></bold> 430–520 µm wide, 290–400 µm high (xˉ = 497 × 355 µm, n = 5), immersed, solitary or grouped, scattered, globose to subglobose, dark brown to black, ostiolate. <bold><italic>Ostiole</italic></bold> central, comprising a short papilla, with an ostiolar canal lined with hyaline <italic>periphyses</italic>. <bold><italic>Peridium</italic></bold> 16–20 µm (xˉ = 16 µm, n = 5) two-layered; outer layer wide, dark brown, thick-walled cells of <bold><italic>textura angularis</italic></bold>, inner layer comprising one layer of pale yellow or sub-hyaline to hyaline cells of <bold><italic>textura angularis</italic></bold>, thin-walled. <bold><italic>Paraphyses</italic></bold> 3–5 µm wide (xˉ = 4.5 µm, n = 5), hyaline, filiform, septate, guttulate, longer than asci. <bold><italic>Asci</italic></bold> 85–152 × 7.5–16 µm (xˉ = 125.5 × 10.5 µm, n = 20), 8-spored, unitunicate, cylindrical, thin-walled, short-pedicellate, apically rounded, with a J+, conspicuous, discoid, apical ring. <bold><italic>Ascospores</italic></bold> 16–20 × 5–9 µm (xˉ = 19 × 6.9 µm, n = 20), uniseriate, oblong to ellipsoid, hyaline when young, turning yellow brown at maturity, 3-septate, rounded to obtuse ends, smooth-walled, guttulate, without a sheath. <bold>Asexual morph</bold>: Not observed.</p></tp:treatment-sec><tp:treatment-sec sec-type="material" id="SECID0E42CI"><title>Material examined.</title><p>Thailand • Chiang Mai Province, in the forests around the Mushroom Research Center (<named-content xmlns:xlink="http://www.w3.org/1999/xlink" content-type="dwc:verbatimCoordinates" xlink:type="simple"><named-content content-type="geo-json" specific-use="{&#34;type&#34;:&#34;Point&#34;,&#34;coordinates&#34;:[98.734067,19.120000]}" id="NCID0EG3CI" xlink:type="simple">19°07.200'N, 98°44.044'E</named-content></named-content>), on fallen decaying twigs <italic>of <tp:taxon-name><tp:taxon-name-part taxon-name-part-type="genus" reg="Paraserianthes">Paraserianthes</tp:taxon-name-part> <tp:taxon-name-part taxon-name-part-type="species" reg="lophantha">lophantha</tp:taxon-name-part></tp:taxon-name></italic> (<tp:taxon-name><tp:taxon-name-part taxon-name-part-type="family">Fabaceae</tp:taxon-name-part></tp:taxon-name>), 14 November 2022, Zaw Lin Tun M14, (holotype <abbrev xmlns:xlink="http://www.w3.org/1999/xlink" xlink:title="Mae Fah Luang University Herbarium" id="ABBRID0E33CI" xlink:type="simple">MFLU</abbrev> 25-0075).</p></tp:treatment-sec><tp:treatment-sec sec-type="notes" id="SECID0EA4CI"><title>Notes.</title><p><italic><tp:taxon-name><tp:taxon-name-part taxon-name-part-type="genus" reg="Amphisphaeria">Amphisphaeria</tp:taxon-name-part> <tp:taxon-name-part taxon-name-part-type="species" reg="paraserianthis">paraserianthis</tp:taxon-name-part></tp:taxon-name></italic> (<abbrev xmlns:xlink="http://www.w3.org/1999/xlink" xlink:title="Mae Fah Luang University Herbarium" id="ABBRID0ER4CI" xlink:type="simple">MFLU</abbrev> 25-0075) formed a distinct lineage that is basal to <italic><tp:taxon-name><tp:taxon-name-part taxon-name-part-type="genus" reg="Amphisphaeria">A.</tp:taxon-name-part> <tp:taxon-name-part taxon-name-part-type="species" reg="neoaquatica">neoaquatica</tp:taxon-name-part></tp:taxon-name></italic> (<named-content xmlns:xlink="http://www.w3.org/1999/xlink" content-type="dwc:institutional_code" xlink:title="Mae Fah Luang University Culture Collection" xlink:href="http://grbio.org/institution/mae-fah-luang-university-culture-collection" xlink:type="simple">MFLUCC</named-content> 14-0045) and <italic><tp:taxon-name><tp:taxon-name-part taxon-name-part-type="genus" reg="Amphisphaeria">A.</tp:taxon-name-part> <tp:taxon-name-part taxon-name-part-type="species" reg="hongheensis">hongheensis</tp:taxon-name-part></tp:taxon-name></italic> (GMB1135) (Fig. <xref ref-type="fig" rid="F1">1</xref>). The interspecies genetic distances between <italic><tp:taxon-name><tp:taxon-name-part taxon-name-part-type="genus" reg="Amphisphaeria">A.</tp:taxon-name-part> <tp:taxon-name-part taxon-name-part-type="species" reg="paraserianthis">paraserianthis</tp:taxon-name-part></tp:taxon-name></italic> and <italic><tp:taxon-name><tp:taxon-name-part taxon-name-part-type="genus" reg="Amphisphaeria">A.</tp:taxon-name-part> <tp:taxon-name-part taxon-name-part-type="species" reg="neoaquatica">neoaquatica</tp:taxon-name-part></tp:taxon-name></italic> (<named-content xmlns:xlink="http://www.w3.org/1999/xlink" content-type="dwc:institutional_code" xlink:title="Mae Fah Luang University Culture Collection" xlink:href="http://grbio.org/institution/mae-fah-luang-university-culture-collection" xlink:type="simple">MFLUCC</named-content> 14-0045) showed the following base pair differences (without gaps): 7% for <abbrev xmlns:xlink="http://www.w3.org/1999/xlink" xlink:title="nuclear ribosomal large subunit rDNA" id="ABBRID0EN6CI" xlink:type="simple">LSU</abbrev> (58/818 bp) and 5.11% for <abbrev xmlns:xlink="http://www.w3.org/1999/xlink" xlink:title="internal transcribed spacer" id="ABBRID0ER6CI" xlink:type="simple">ITS</abbrev> (25/489 bp). <italic><tp:taxon-name><tp:taxon-name-part taxon-name-part-type="genus" reg="Amphisphaeria">Amphisphaeria</tp:taxon-name-part> <tp:taxon-name-part taxon-name-part-type="species" reg="paraserianthis">paraserianthis</tp:taxon-name-part></tp:taxon-name></italic> and <italic><tp:taxon-name><tp:taxon-name-part taxon-name-part-type="genus" reg="Amphisphaeria">A.</tp:taxon-name-part> <tp:taxon-name-part taxon-name-part-type="species" reg="hongheensis">hongheensis</tp:taxon-name-part></tp:taxon-name></italic> (GMB1135) showed the following base pair differences (without gaps): 2.8% for <abbrev xmlns:xlink="http://www.w3.org/1999/xlink" xlink:title="nuclear ribosomal large subunit rDNA" id="ABBRID0ELADI" xlink:type="simple">LSU</abbrev> (26/923 bp) and 7.7% for <abbrev xmlns:xlink="http://www.w3.org/1999/xlink" xlink:title="internal transcribed spacer" id="ABBRID0EPADI" xlink:type="simple">ITS</abbrev> (35/455 bp). The ascomata of <italic><tp:taxon-name><tp:taxon-name-part taxon-name-part-type="genus" reg="Amphisphaeria">A.</tp:taxon-name-part> <tp:taxon-name-part taxon-name-part-type="species" reg="paraserianthis">paraserianthis</tp:taxon-name-part></tp:taxon-name></italic> (430–520 × 290–400 µm) are larger than those of <italic><tp:taxon-name><tp:taxon-name-part taxon-name-part-type="genus" reg="Amphisphaeria">A.</tp:taxon-name-part> <tp:taxon-name-part taxon-name-part-type="species" reg="neoaquatica">neoaquatica</tp:taxon-name-part></tp:taxon-name></italic> (250–320 × 300–330 μm) and smaller than those of <italic><tp:taxon-name><tp:taxon-name-part taxon-name-part-type="genus" reg="Amphisphaeria">A.</tp:taxon-name-part> <tp:taxon-name-part taxon-name-part-type="species" reg="hongheensis">hongheensis</tp:taxon-name-part></tp:taxon-name></italic> (430–750 × 360–640 μm). The asci of <italic><tp:taxon-name><tp:taxon-name-part taxon-name-part-type="genus" reg="Amphisphaeria">A.</tp:taxon-name-part> <tp:taxon-name-part taxon-name-part-type="species" reg="paraserianthis">paraserianthis</tp:taxon-name-part></tp:taxon-name></italic> (85–152 × 7.5–16 µm) are larger than those of <italic><tp:taxon-name><tp:taxon-name-part taxon-name-part-type="genus" reg="Amphisphaeria">A.</tp:taxon-name-part> <tp:taxon-name-part taxon-name-part-type="species" reg="neoaquatica">neoaquatica</tp:taxon-name-part></tp:taxon-name></italic> (126–138 µm × 8–10 μm), and smaller than <italic><tp:taxon-name><tp:taxon-name-part taxon-name-part-type="genus" reg="Amphisphaeria">A.</tp:taxon-name-part> <tp:taxon-name-part taxon-name-part-type="species" reg="hongheensis">hongheensis</tp:taxon-name-part></tp:taxon-name></italic> (175−265 × 10–15 µm) (<xref ref-type="bibr" rid="B30">Luo et al. 2019</xref>, <xref ref-type="bibr" rid="B28">Liu et al. 2024a</xref>). The ascospores of <italic><tp:taxon-name><tp:taxon-name-part taxon-name-part-type="genus" reg="Amphisphaeria">A.</tp:taxon-name-part> <tp:taxon-name-part taxon-name-part-type="species" reg="paraserianthis">paraserianthis</tp:taxon-name-part></tp:taxon-name></italic> (16–20 × 5–9 µm) are larger than <italic><tp:taxon-name><tp:taxon-name-part taxon-name-part-type="genus" reg="Amphisphaeria">A.</tp:taxon-name-part> <tp:taxon-name-part taxon-name-part-type="species" reg="neoaquatica">neoaquatica</tp:taxon-name-part></tp:taxon-name></italic> (15–17 × 5–7 μm) and smaller than <italic><tp:taxon-name><tp:taxon-name-part taxon-name-part-type="genus" reg="Amphisphaeria">A.</tp:taxon-name-part> <tp:taxon-name-part taxon-name-part-type="species" reg="hongheensis">hongheensis</tp:taxon-name-part></tp:taxon-name></italic> (20−40 × 5−11μm) µm (<xref ref-type="bibr" rid="B30">Luo et al. 2019</xref>, <xref ref-type="bibr" rid="B28">Liu et al. 2024a</xref>). In addition, <italic><tp:taxon-name><tp:taxon-name-part taxon-name-part-type="genus" reg="Amphisphaeria">A.</tp:taxon-name-part> <tp:taxon-name-part taxon-name-part-type="species" reg="paraserianthis">paraserianthis</tp:taxon-name-part></tp:taxon-name></italic> possesses 3-septate ascospores while <italic><tp:taxon-name><tp:taxon-name-part taxon-name-part-type="genus" reg="Amphisphaeria">A.</tp:taxon-name-part> <tp:taxon-name-part taxon-name-part-type="species" reg="neoaquatica">neoaquatica</tp:taxon-name-part></tp:taxon-name></italic> and <italic><tp:taxon-name><tp:taxon-name-part taxon-name-part-type="genus" reg="Amphisphaeria">A.</tp:taxon-name-part> <tp:taxon-name-part taxon-name-part-type="species" reg="hongheensis">hongheensis</tp:taxon-name-part></tp:taxon-name></italic> possess 1-septate ascospores (<xref ref-type="bibr" rid="B30">Luo et al. 2019</xref>, <xref ref-type="bibr" rid="B28">Liu et al. 2024a</xref>). Based on the species delineation suggestions made by <xref ref-type="bibr" rid="B7">Chethana et al. (2021)</xref> and the findings from morpho-phylogenetic analyses, we establish <italic><tp:taxon-name><tp:taxon-name-part taxon-name-part-type="genus" reg="Amphisphaeria">A.</tp:taxon-name-part> <tp:taxon-name-part taxon-name-part-type="species" reg="paraserianthis">paraserianthis</tp:taxon-name-part></tp:taxon-name></italic> (<abbrev xmlns:xlink="http://www.w3.org/1999/xlink" xlink:title="Mae Fah Luang University Herbarium" id="ABBRID0E5FDI" xlink:type="simple">MFLU</abbrev> 25-0075) as a new species.</p></tp:treatment-sec><tp:treatment-sec><!--Section generated to contain objects referenced in tp:taxon-treatment.--><fig id="F1" position="float" orientation="portrait"><object-id xmlns:xlink="http://www.w3.org/1999/xlink" content-type="doi" xlink:type="simple">10.3897/mycokeys.125.163523.figure1</object-id><object-id xmlns:xlink="http://www.w3.org/1999/xlink" content-type="arpha" xlink:type="simple">1701506C-80B6-5005-82F4-064C4C47287C</object-id><label>Figure 1.</label><caption><p>Phylogram generated from ML analysis based on combined <abbrev xmlns:xlink="http://www.w3.org/1999/xlink" xlink:title="nuclear ribosomal large subunit rDNA" id="ABBRID0E2DBI" xlink:type="simple">LSU</abbrev>, <abbrev xmlns:xlink="http://www.w3.org/1999/xlink" xlink:title="internal transcribed spacer" id="ABBRID0E6DBI" xlink:type="simple">ITS</abbrev> sequence data. Bootstrap support values for ML ≥75% and <abbrev xmlns:xlink="http://www.w3.org/1999/xlink" xlink:title="posterior probabilities" id="ABBRID0EDEBI" xlink:type="simple">PP</abbrev> ≥0.90 are indicated near the corresponding nodes. The tree is rooted with <italic><tp:taxon-name><tp:taxon-name-part taxon-name-part-type="genus" reg="Beltrania">Beltrania</tp:taxon-name-part> <tp:taxon-name-part taxon-name-part-type="species" reg="rhombica">rhombica</tp:taxon-name-part></tp:taxon-name></italic> (CBS123.58), <italic><tp:taxon-name><tp:taxon-name-part taxon-name-part-type="genus" reg="Beltraniella">Beltraniella</tp:taxon-name-part> <tp:taxon-name-part taxon-name-part-type="species" reg="endiandrae">endiandrae</tp:taxon-name-part></tp:taxon-name></italic> (<abbrev xmlns:xlink="http://www.w3.org/1999/xlink" xlink:title="Westerdijk Fungal Biodiversity Institute" id="ABBRID0E4EBI" xlink:type="simple">CBS</abbrev>:137976), and <italic><tp:taxon-name><tp:taxon-name-part taxon-name-part-type="genus" reg="Beltraniopsis">Beltraniopsis</tp:taxon-name-part> <tp:taxon-name-part taxon-name-part-type="species" reg="longiconidiophora">longiconidiophora</tp:taxon-name-part></tp:taxon-name></italic> (MFLUCC17-2139). Type and reference strains are in bold, while the novel strains are in bold red.</p></caption><graphic xmlns:xlink="http://www.w3.org/1999/xlink" xlink:href="mycokeys-125-001-g001.jpg" position="float" orientation="portrait" xlink:type="simple" id="oo_1465216.jpg"><uri content-type="original_file" xlink:type="simple">https://binary.pensoft.net/fig/1465216</uri></graphic></fig></tp:treatment-sec><ref-list><ref id="B30"><mixed-citation xmlns:xlink="http://www.w3.org/1999/xlink" xlink:type="simple"><person-group><name name-style="western"><surname>Luo</surname><given-names>ZL</given-names></name><name name-style="western"><surname>Hyde</surname><given-names>KD</given-names></name><name name-style="western"><surname>Liu</surname><given-names>JK</given-names></name><name name-style="western"><surname>Maharachchikumbura</surname><given-names>SSN</given-names></name><name name-style="western"><surname>Jeewon</surname><given-names>R</given-names></name><name name-style="western"><surname>Bao</surname><given-names>DF</given-names></name><name name-style="western"><surname>Bhat</surname><given-names>DJ</given-names></name><name name-style="western"><surname>Lin</surname><given-names>CG</given-names></name><name name-style="western"><surname>Li</surname><given-names>WL</given-names></name><name name-style="western"><surname>Yang</surname><given-names>J</given-names></name><name name-style="western"><surname>Liu</surname><given-names>NG</given-names></name><name name-style="western"><surname>Lu</surname><given-names>YZ</given-names></name><name name-style="western"><surname>Jayawardena</surname><given-names>RS</given-names></name><name name-style="western"><surname>Li</surname><given-names>JF</given-names></name><name name-style="western"><surname>Su</surname><given-names>HY</given-names></name></person-group> (<year>2019</year>) <article-title>Freshwater <tp:taxon-name><tp:taxon-name-part taxon-name-part-type="class">Sordariomycetes</tp:taxon-name-part></tp:taxon-name>.</article-title><source>Fungal Diversity</source><volume>99</volume>: <fpage>451</fpage>–<lpage>660</lpage>. <ext-link xlink:href="10.1007/s13225-019-00438-1" ext-link-type="doi" xlink:type="simple">https://doi.org/10.1007/s13225-019-00438-1</ext-link></mixed-citation></ref><ref id="B28"><mixed-citation xmlns:xlink="http://www.w3.org/1999/xlink" xlink:type="simple"><person-group><name name-style="western"><surname>Liu</surname><given-names>RM</given-names></name><name name-style="western"><surname>Wang</surname><given-names>HH</given-names></name><name name-style="western"><surname>Zhang</surname><given-names>GQ</given-names></name><name name-style="western"><surname>Dai</surname><given-names>DQ</given-names></name><name name-style="western"><surname>Elgoeban</surname><given-names>AM</given-names></name><name name-style="western"><surname>Karunarathna</surname><given-names>SC</given-names></name><name name-style="western"><surname>Tibpromma</surname><given-names>S</given-names></name></person-group> (<year>2024a</year>) <article-title><italic><tp:taxon-name><tp:taxon-name-part taxon-name-part-type="genus">Amphisphaeria</tp:taxon-name-part> <tp:taxon-name-part taxon-name-part-type="species">hongheensis</tp:taxon-name-part></tp:taxon-name></italic> sp. nov. (<tp:taxon-name><tp:taxon-name-part taxon-name-part-type="family">Amphisphaeriaceae</tp:taxon-name-part></tp:taxon-name>, <tp:taxon-name><tp:taxon-name-part taxon-name-part-type="order">Amphisphaeriales</tp:taxon-name-part></tp:taxon-name>) from Yunnan Province, China.</article-title><source>Phytotaxa</source><volume>670</volume>(<issue>4</issue>): <fpage>273</fpage>–<lpage>284</lpage>. <ext-link xlink:href="10.11646/phytotaxa.670.4.5" ext-link-type="doi" xlink:type="simple">https://doi.org/10.11646/phytotaxa.670.4.5</ext-link></mixed-citation></ref><ref id="B7"><mixed-citation xmlns:xlink="http://www.w3.org/1999/xlink" xlink:type="simple"><person-group><name name-style="western"><surname>Chethana</surname><given-names>KT</given-names></name><name name-style="western"><surname>Manawasinghe</surname><given-names>IS</given-names></name><name name-style="western"><surname>Hurdeal</surname><given-names>VG</given-names></name><name name-style="western"><surname>Bhunjun</surname><given-names>CS</given-names></name><name name-style="western"><surname>Appadoo</surname><given-names>MA</given-names></name><name name-style="western"><surname>Gentekaki</surname><given-names>E</given-names></name><name name-style="western"><surname>Raspé</surname><given-names>O</given-names></name><name name-style="western"><surname>Itthayakorn</surname><given-names>P</given-names></name><name name-style="western"><surname>Hyde</surname><given-names>KD</given-names></name></person-group> (<year>2021</year>) What are fungal species and how to delineate them? Fungal Diversity 109: 1–25. <ext-link xlink:href="10.1007/s13225-021-00483-9" ext-link-type="doi" xlink:type="simple">https://doi.org/10.1007/s13225-021-00483-9</ext-link></mixed-citation></ref></ref-list></tp:taxon-treatment>
