# Supplementary material for: ﻿The addition of six novel species and a new record of Amphisphaeria from northern Thailand
Source: MycoKeys. 2025 Nov 14;125:1–31. doi: 10.3897/mycokeys.125.163523 (PMC12639359; doi:10.3897/mycokeys.125.163523)
Supplement: XML Treatment for Amphisphaeria pseudomicheliae [file mycokeys.125.163523-treatment5.xml]

<!DOCTYPE tp:taxon-treatment
  PUBLIC "-//TaxonX//DTD Taxonomic Treatment Publishing DTD v0 20100105//EN" "tax-treatment-NSO.dtd">
<tp:taxon-treatment xmlns:tp="http://www.plazi.org/taxpub"><tp:treatment-meta><kwd-group><label>Taxon classification</label><kwd>
                <named-content content-type="kingdom">Fungi</named-content>
              </kwd><kwd>
                <named-content content-type="order">Amphisphaeriales</named-content>
              </kwd><kwd>
                <named-content content-type="family">Amphisphaeriaceae</named-content>
              </kwd></kwd-group><mixed-citation publication-type="journal"><person-group><name><surname>Tun</surname><given-names>Zaw Lin</given-names></name><name><surname>Bundhun</surname><given-names>Digvijayini</given-names></name><name><surname>Bhunjun</surname><given-names>Chitrabhanu S.</given-names></name><name><surname>Maharachchikumbura</surname><given-names>Sajeewa S. N.</given-names></name><name><surname>Thiyagaraja</surname><given-names>Vinodhini</given-names></name><name><surname>Al-Otibi</surname><given-names>Fatimah</given-names></name><name><surname>Hyde</surname><given-names>Kevin D.</given-names></name></person-group><article-title>﻿The addition of six novel species and a new record of <italic><tp:taxon-name><tp:taxon-name-part taxon-name-part-type="genus" reg="Amphisphaeria">Amphisphaeria</tp:taxon-name-part></tp:taxon-name></italic> from northern Thailand</article-title><source>MycoKeys</source><day>14</day><month>11</month><year>2025</year><volume>125</volume><fpage>1</fpage><lpage>31</lpage><pub-id pub-id-type="doi">10.3897/mycokeys.125.163523</pub-id></mixed-citation></tp:treatment-meta><tp:nomenclature><label>﻿</label><tp:taxon-name><object-id xmlns:xlink="http://www.w3.org/1999/xlink" content-type="arpha" xlink:type="simple">D78D68D1-A966-5F25-9819-7D7824AA83D1</object-id>
              <tp:taxon-name-part taxon-name-part-type="genus" reg="Amphisphaeria">Amphisphaeria</tp:taxon-name-part>
              <tp:taxon-name-part taxon-name-part-type="species" reg="pseudomicheliae">pseudomicheliae</tp:taxon-name-part>
              <object-id xmlns:xlink="http://www.w3.org/1999/xlink" xlink:type="simple">Index Fungorum: IF903743</object-id>
              <object-id xmlns:xlink="http://www.w3.org/1999/xlink" xlink:type="simple">Facesoffungi Number: FoF17662</object-id>
            </tp:taxon-name><tp:taxon-authority>Z. L. Tun &amp; K.D. Hyde</tp:taxon-authority><tp:taxon-status xmlns:xlink="http://www.w3.org/1999/xlink" xlink:type="simple">sp. nov.</tp:taxon-status><xref ref-type="fig" rid="F6">Fig. 6</xref></tp:nomenclature><tp:treatment-sec sec-type="etymology" id="SECID0ESHDI"><title>Etymology.</title><p>Refers to the morphological similarity with <italic><tp:taxon-name><tp:taxon-name-part taxon-name-part-type="genus" reg="Amphisphaeria">Amphisphaeria</tp:taxon-name-part> <tp:taxon-name-part taxon-name-part-type="species" reg="micheliae">micheliae</tp:taxon-name-part></tp:taxon-name></italic>.</p><fig id="F6" position="float" orientation="portrait"><object-id xmlns:xlink="http://www.w3.org/1999/xlink" content-type="doi" xlink:type="simple">10.3897/mycokeys.125.163523.figure6</object-id><object-id xmlns:xlink="http://www.w3.org/1999/xlink" content-type="arpha" xlink:type="simple">545258CE-41EA-5676-9820-909B72FE6A08</object-id><label>Figure 6.</label><caption><p><italic><tp:taxon-name><tp:taxon-name-part taxon-name-part-type="genus" reg="Amphisphaeria">Amphisphaeria</tp:taxon-name-part> <tp:taxon-name-part taxon-name-part-type="species" reg="pseudomicheliae">pseudomicheliae</tp:taxon-name-part></tp:taxon-name></italic> (<abbrev xmlns:xlink="http://www.w3.org/1999/xlink" xlink:title="Mae Fah Luang University Herbarium" id="ABBRID0EWIDI" xlink:type="simple">MFLU</abbrev> 25-0077, holotype). A. Host; B. Appearance of ascomata on host (arrows indicate ascomata as tiny pores on host surface); C. Vertical section through an ascoma; D. Vertical section of peridium; E. Paraphyses; F. An inconspicuous J+ apical ring; G–I. Asci; J–Q. Ascospores; Q. An ascospore with a thin gelatinous sheath (in Indian ink). Scale bars: 100 μm (C); 10 μm (D–F); 20 μm (G–I); 10 μm (J–Q).</p></caption><graphic xmlns:xlink="http://www.w3.org/1999/xlink" xlink:href="mycokeys-125-001-g006.jpg" position="float" orientation="portrait" xlink:type="simple" id="oo_1465221.jpg"><uri content-type="original_file" xlink:type="simple">https://binary.pensoft.net/fig/1465221</uri></graphic></fig></tp:treatment-sec><tp:treatment-sec sec-type="Holotype" id="SECID0E6IDI"><title>Holotype.</title><p><abbrev xmlns:xlink="http://www.w3.org/1999/xlink" xlink:title="Mae Fah Luang University Herbarium" id="ABBRID0EFJDI" xlink:type="simple">MFLU</abbrev> 25-0074.</p></tp:treatment-sec><tp:treatment-sec sec-type="description" id="SECID0EJJDI"><title>Description.</title><p><bold><italic>Saprobic</italic></bold> on decaying twigs. <bold>Sexual morph</bold>: <bold><italic>Ascomata</italic></bold> 202–273 μm high, 349–400 µm diam (xˉ = 246 × 337 µm, n = 5), immersed, visible as tiny pores, flat, solitary to aggregated, scattered, globose to subglobose, brown, ostiolate. <bold><italic>Peridium</italic></bold> 17–23 µm wide (xˉ = 20.6 µm, n = 5), two-layered; outer layer wide, dark brown, comprising thick-walled cells of <bold><italic>textura angularis</italic></bold>, inner layer comprising hyaline cells of <bold><italic>textura angularis</italic></bold>, thin-walled. <bold><italic>Paraphyses</italic></bold> 4–4.4 µm (xˉ = 4.2 µm, n = 5) wide, hyaline, longer than asci, filiform, guttulate, septate, embedded in a gelatinous matrix. <bold><italic>Asci</italic></bold> 84–97× 7–9 µm (xˉ = 89.8 × 8.45 µm, n = 20), 8-spored, unitunicate, cylindrical, with short pedicel, apically rounded and narrowed, with a J+ inconspicuous apical ring. <bold><italic>Ascospores</italic></bold> 11–17 × 4–6 µm (xˉ = 15 × 5 µm, n = 20), uniseriate, fusiform, hyaline when immature, turning yellow to yellowish brown on maturity, 1-septate, guttulate, smooth-walled, slightly constricted at septum, straight to slightly curved, surrounded by a thin mucilaginous sheath. <bold>Asexual morph</bold>: Not observed.</p></tp:treatment-sec><tp:treatment-sec sec-type="material" id="SECID0ENKDI"><title>Material examined.</title><p>Thailand • Chiang Rai Province, Mae Fah Luang University premises (<named-content xmlns:xlink="http://www.w3.org/1999/xlink" content-type="dwc:verbatimCoordinates" xlink:type="simple"><named-content content-type="geo-json" specific-use="{&#34;type&#34;:&#34;Point&#34;,&#34;coordinates&#34;:[99.894722,20.045000]}" id="NCID0EWKDI" xlink:type="simple">20°02′42″N, 99°53′41″E</named-content></named-content>), on decaying dead twigs of an undetermined host, 06 July 2023, Zaw Lin Tun E15 (holotype <abbrev xmlns:xlink="http://www.w3.org/1999/xlink" xlink:title="Mae Fah Luang University Herbarium" id="ABBRID0E2KDI" xlink:type="simple">MFLU</abbrev> 25-0074).</p></tp:treatment-sec><tp:treatment-sec sec-type="notes" id="SECID0E6KDI"><title>Notes.</title><p><italic><tp:taxon-name><tp:taxon-name-part taxon-name-part-type="genus" reg="Amphisphaeria">Amphisphaeria</tp:taxon-name-part> <tp:taxon-name-part taxon-name-part-type="species" reg="pseudomicheliae">pseudomicheliae</tp:taxon-name-part></tp:taxon-name></italic> is closely related to <italic><tp:taxon-name><tp:taxon-name-part taxon-name-part-type="genus" reg="Amphisphaeria">A.</tp:taxon-name-part> <tp:taxon-name-part taxon-name-part-type="species" reg="micheliae">micheliae</tp:taxon-name-part></tp:taxon-name></italic>, receiving robust support with 97% ML and 1 <abbrev xmlns:xlink="http://www.w3.org/1999/xlink" xlink:title="posterior probabilities" id="ABBRID0E2LDI" xlink:type="simple">PP</abbrev> bootstrap support (Fig. <xref ref-type="fig" rid="F1">1</xref>). However, it can be distinguished from <italic><tp:taxon-name><tp:taxon-name-part taxon-name-part-type="genus" reg="Amphisphaeria">A.</tp:taxon-name-part> <tp:taxon-name-part taxon-name-part-type="species" reg="micheliae">micheliae</tp:taxon-name-part></tp:taxon-name></italic> by its larger ascomata (202–273 × 349–400 µm vs. 180–210 × 225–370 µm) and smaller asci (84–97 × 7–9 µm vs. 92–135 × 7–10.5 μm) (<xref ref-type="bibr" rid="B44">Samarakoon et al. 2020</xref>). Additionally, the ascospores of <italic><tp:taxon-name><tp:taxon-name-part taxon-name-part-type="genus" reg="Amphisphaeria">A.</tp:taxon-name-part> <tp:taxon-name-part taxon-name-part-type="species" reg="pseudomicheliae">pseudomicheliae</tp:taxon-name-part></tp:taxon-name></italic> are smaller (11–17 × 4–6 µm) than those of <italic><tp:taxon-name><tp:taxon-name-part taxon-name-part-type="genus" reg="Amphisphaeria">A.</tp:taxon-name-part> <tp:taxon-name-part taxon-name-part-type="species" reg="micheliae">micheliae</tp:taxon-name-part></tp:taxon-name></italic> (15.5–21 × 6–7.5 μm) (<xref ref-type="bibr" rid="B44">Samarakoon et al. 2020</xref>). <italic><tp:taxon-name><tp:taxon-name-part taxon-name-part-type="genus" reg="Amphisphaeria">Amphisphaeria</tp:taxon-name-part> <tp:taxon-name-part taxon-name-part-type="species" reg="pseudomicheliae">pseudomicheliae</tp:taxon-name-part></tp:taxon-name></italic> has a thin mucilaginous sheath, whereas <italic><tp:taxon-name><tp:taxon-name-part taxon-name-part-type="genus" reg="Amphisphaeria">A.</tp:taxon-name-part> <tp:taxon-name-part taxon-name-part-type="species" reg="micheliae">micheliae</tp:taxon-name-part></tp:taxon-name></italic> lacks (<xref ref-type="bibr" rid="B44">Samarakoon et al. 2020</xref>). The genetic analysis reveals interspecies distances of 4.3% base pair differences (without gaps) in the <abbrev xmlns:xlink="http://www.w3.org/1999/xlink" xlink:title="internal transcribed spacer" id="ABBRID0EGODI" xlink:type="simple">ITS</abbrev> (23/524 bp) and 0.43% in the <abbrev xmlns:xlink="http://www.w3.org/1999/xlink" xlink:title="nuclear ribosomal large subunit rDNA" id="ABBRID0EKODI" xlink:type="simple">LSU</abbrev> (4/873 bp) between <italic><tp:taxon-name><tp:taxon-name-part taxon-name-part-type="genus" reg="Amphisphaeria">A.</tp:taxon-name-part> <tp:taxon-name-part taxon-name-part-type="species" reg="pseudomicheliae">pseudomicheliae</tp:taxon-name-part></tp:taxon-name></italic> (MFLU25-0074) and <italic><tp:taxon-name><tp:taxon-name-part taxon-name-part-type="genus" reg="Amphisphaeria">A.</tp:taxon-name-part> <tp:taxon-name-part taxon-name-part-type="species" reg="micheliae">micheliae</tp:taxon-name-part></tp:taxon-name></italic> (<named-content xmlns:xlink="http://www.w3.org/1999/xlink" content-type="dwc:institutional_code" xlink:title="Herbarium of Cryptogams Kunming Institute of Botany Academia Sinica" xlink:href="http://grbio.org/institution/cryptogamic-herbarium-kunming-institute-botany" xlink:type="simple">HKAS</named-content> 107012). <italic><tp:taxon-name><tp:taxon-name-part taxon-name-part-type="genus" reg="Amphisphaeria">Amphisphaeria</tp:taxon-name-part> <tp:taxon-name-part taxon-name-part-type="species" reg="micheliae">micheliae</tp:taxon-name-part></tp:taxon-name></italic> is uncertain since our new species lack protein coding genes. Thus, numerous collections with the protein coding genes can provide better resolution between the species. <italic><tp:taxon-name><tp:taxon-name-part taxon-name-part-type="genus" reg="Amphisphaeria">Amphisphaeria</tp:taxon-name-part> <tp:taxon-name-part taxon-name-part-type="species" reg="pseudomicheliae">pseudomicheliae</tp:taxon-name-part></tp:taxon-name></italic> is described as a new species based on its distinct morphology and phylogenetic data.</p></tp:treatment-sec><tp:treatment-sec><!--Section generated to contain objects referenced in tp:taxon-treatment.--><fig id="F1" position="float" orientation="portrait"><object-id xmlns:xlink="http://www.w3.org/1999/xlink" content-type="doi" xlink:type="simple">10.3897/mycokeys.125.163523.figure1</object-id><object-id xmlns:xlink="http://www.w3.org/1999/xlink" content-type="arpha" xlink:type="simple">1701506C-80B6-5005-82F4-064C4C47287C</object-id><label>Figure 1.</label><caption><p>Phylogram generated from ML analysis based on combined <abbrev xmlns:xlink="http://www.w3.org/1999/xlink" xlink:title="nuclear ribosomal large subunit rDNA" id="ABBRID0E2DBI" xlink:type="simple">LSU</abbrev>, <abbrev xmlns:xlink="http://www.w3.org/1999/xlink" xlink:title="internal transcribed spacer" id="ABBRID0E6DBI" xlink:type="simple">ITS</abbrev> sequence data. Bootstrap support values for ML ≥75% and <abbrev xmlns:xlink="http://www.w3.org/1999/xlink" xlink:title="posterior probabilities" id="ABBRID0EDEBI" xlink:type="simple">PP</abbrev> ≥0.90 are indicated near the corresponding nodes. The tree is rooted with <italic><tp:taxon-name><tp:taxon-name-part taxon-name-part-type="genus" reg="Beltrania">Beltrania</tp:taxon-name-part> <tp:taxon-name-part taxon-name-part-type="species" reg="rhombica">rhombica</tp:taxon-name-part></tp:taxon-name></italic> (CBS123.58), <italic><tp:taxon-name><tp:taxon-name-part taxon-name-part-type="genus" reg="Beltraniella">Beltraniella</tp:taxon-name-part> <tp:taxon-name-part taxon-name-part-type="species" reg="endiandrae">endiandrae</tp:taxon-name-part></tp:taxon-name></italic> (<abbrev xmlns:xlink="http://www.w3.org/1999/xlink" xlink:title="Westerdijk Fungal Biodiversity Institute" id="ABBRID0E4EBI" xlink:type="simple">CBS</abbrev>:137976), and <italic><tp:taxon-name><tp:taxon-name-part taxon-name-part-type="genus" reg="Beltraniopsis">Beltraniopsis</tp:taxon-name-part> <tp:taxon-name-part taxon-name-part-type="species" reg="longiconidiophora">longiconidiophora</tp:taxon-name-part></tp:taxon-name></italic> (MFLUCC17-2139). Type and reference strains are in bold, while the novel strains are in bold red.</p></caption><graphic xmlns:xlink="http://www.w3.org/1999/xlink" xlink:href="mycokeys-125-001-g001.jpg" position="float" orientation="portrait" xlink:type="simple" id="oo_1465216.jpg"><uri content-type="original_file" xlink:type="simple">https://binary.pensoft.net/fig/1465216</uri></graphic></fig></tp:treatment-sec><ref-list><ref id="B44"><mixed-citation xmlns:xlink="http://www.w3.org/1999/xlink" xlink:type="simple"><person-group><name name-style="western"><surname>Samarakoon</surname><given-names>MC</given-names></name><name name-style="western"><surname>Maharachchikumbura</surname><given-names>SS</given-names></name><name name-style="western"><surname>Liu</surname><given-names>JK</given-names></name><name name-style="western"><surname>Hyde</surname><given-names>KD</given-names></name><name name-style="western"><surname>Promputtha</surname><given-names>I</given-names></name><name name-style="western"><surname>Stadler</surname><given-names>M</given-names></name></person-group> (<year>2020</year>) <article-title>Molecular phylogeny and morphology of <italic><tp:taxon-name><tp:taxon-name-part taxon-name-part-type="genus">Amphisphaeria</tp:taxon-name-part></tp:taxon-name></italic> (= <italic><tp:taxon-name><tp:taxon-name-part taxon-name-part-type="genus">Lepteutypa</tp:taxon-name-part></tp:taxon-name></italic>) (<tp:taxon-name><tp:taxon-name-part taxon-name-part-type="family">Amphisphaeriaceae</tp:taxon-name-part></tp:taxon-name>).</article-title><source>Journal of Fungi (Basel, Switzerland)</source><volume>6</volume>(<issue>174</issue>): <fpage>1</fpage>–<lpage>27</lpage>. <ext-link xlink:href="10.3390/jof6030174" ext-link-type="doi" xlink:type="simple">https://doi.org/10.3390/jof6030174</ext-link></mixed-citation></ref></ref-list></tp:taxon-treatment>
