# Supplementary material for: ﻿The addition of six novel species and a new record of Amphisphaeria from northern Thailand
Source: MycoKeys. 2025 Nov 14;125:1–31. doi: 10.3897/mycokeys.125.163523 (PMC12639359; doi:10.3897/mycokeys.125.163523)
Supplement: XML Treatment for Amphisphaeria pterocarpi [file mycokeys.125.163523-treatment6.xml]

<!DOCTYPE tp:taxon-treatment
  PUBLIC "-//TaxonX//DTD Taxonomic Treatment Publishing DTD v0 20100105//EN" "tax-treatment-NSO.dtd">
<tp:taxon-treatment xmlns:tp="http://www.plazi.org/taxpub"><tp:treatment-meta><kwd-group><label>Taxon classification</label><kwd>
                <named-content content-type="kingdom">Fungi</named-content>
              </kwd><kwd>
                <named-content content-type="order">Amphisphaeriales</named-content>
              </kwd><kwd>
                <named-content content-type="family">Amphisphaeriaceae</named-content>
              </kwd></kwd-group><mixed-citation publication-type="journal"><person-group><name><surname>Tun</surname><given-names>Zaw Lin</given-names></name><name><surname>Bundhun</surname><given-names>Digvijayini</given-names></name><name><surname>Bhunjun</surname><given-names>Chitrabhanu S.</given-names></name><name><surname>Maharachchikumbura</surname><given-names>Sajeewa S. N.</given-names></name><name><surname>Thiyagaraja</surname><given-names>Vinodhini</given-names></name><name><surname>Al-Otibi</surname><given-names>Fatimah</given-names></name><name><surname>Hyde</surname><given-names>Kevin D.</given-names></name></person-group><article-title>﻿The addition of six novel species and a new record of <italic><tp:taxon-name><tp:taxon-name-part taxon-name-part-type="genus" reg="Amphisphaeria">Amphisphaeria</tp:taxon-name-part></tp:taxon-name></italic> from northern Thailand</article-title><source>MycoKeys</source><day>14</day><month>11</month><year>2025</year><volume>125</volume><fpage>1</fpage><lpage>31</lpage><pub-id pub-id-type="doi">10.3897/mycokeys.125.163523</pub-id></mixed-citation></tp:treatment-meta><tp:nomenclature><label>﻿</label><tp:taxon-name><object-id xmlns:xlink="http://www.w3.org/1999/xlink" content-type="arpha" xlink:type="simple">A235A1BC-E8B3-51B8-BC50-CF2EE7E4E8A9</object-id>
              <tp:taxon-name-part taxon-name-part-type="genus" reg="Amphisphaeria">Amphisphaeria</tp:taxon-name-part>
              <tp:taxon-name-part taxon-name-part-type="species" reg="pterocarpi">pterocarpi</tp:taxon-name-part>
              <object-id xmlns:xlink="http://www.w3.org/1999/xlink" xlink:type="simple">Index Fungorum: IF903750</object-id>
              <object-id xmlns:xlink="http://www.w3.org/1999/xlink" xlink:type="simple">Facesoffungi Number: FoF17663</object-id>
            </tp:taxon-name><tp:taxon-authority>Z.L. Tun &amp; K.D. Hyde</tp:taxon-authority><tp:taxon-status xmlns:xlink="http://www.w3.org/1999/xlink" xlink:type="simple">sp. nov.</tp:taxon-status><xref ref-type="fig" rid="F7">Fig. 7</xref></tp:nomenclature><tp:treatment-sec sec-type="etymology" id="SECID0EORDI"><title>Etymology.</title><p>The epithet refers to the host genus <italic><tp:taxon-name><tp:taxon-name-part taxon-name-part-type="genus" reg="Pterocarpus">Pterocarpus</tp:taxon-name-part></tp:taxon-name></italic>, from which the fungus was isolated.</p><fig id="F7" position="float" orientation="portrait"><object-id xmlns:xlink="http://www.w3.org/1999/xlink" content-type="doi" xlink:type="simple">10.3897/mycokeys.125.163523.figure7</object-id><object-id xmlns:xlink="http://www.w3.org/1999/xlink" content-type="arpha" xlink:type="simple">1E67D3C3-ACDD-574E-854E-F9A328DCDC53</object-id><label>Figure 7.</label><caption><p><italic><tp:taxon-name><tp:taxon-name-part taxon-name-part-type="genus" reg="Amphisphaeria">Amphisphaeria</tp:taxon-name-part> <tp:taxon-name-part taxon-name-part-type="species" reg="pterocarpi">pterocarpi</tp:taxon-name-part></tp:taxon-name></italic> (<abbrev xmlns:xlink="http://www.w3.org/1999/xlink" xlink:title="Mae Fah Luang University Herbarium" id="ABBRID0EOSDI" xlink:type="simple">MFLU</abbrev> 25-0073, holotype). A. Dead branches; B. Appearance of ascomata on host (arrows indicate ascomata as spots on host surface); C, D. Vertical sections through ascomata; E. Vertical section of peridium; F. Paraphyses; G, H. Asci; I. J+ apical ring; J–L. Ascospores; M. Germinated ascospore; N. Upper view of culture; O. Reverse view of culture. Scale bars: 100 μm (C, D); 10 μm (E); 5 μm (F, G); 50 μm (H, I); 20 μm (J–M).</p></caption><graphic xmlns:xlink="http://www.w3.org/1999/xlink" xlink:href="mycokeys-125-001-g007.jpg" position="float" orientation="portrait" xlink:type="simple" id="oo_1465222.jpg"><uri content-type="original_file" xlink:type="simple">https://binary.pensoft.net/fig/1465222</uri></graphic></fig></tp:treatment-sec><tp:treatment-sec sec-type="Holotype" id="SECID0EXSDI"><title>Holotype.</title><p><abbrev xmlns:xlink="http://www.w3.org/1999/xlink" xlink:title="Mae Fah Luang University Herbarium" id="ABBRID0E4SDI" xlink:type="simple">MFLU</abbrev> 25-0073.</p></tp:treatment-sec><tp:treatment-sec sec-type="description" id="SECID0EBTDI"><title>Description.</title><p><bold><italic>Saprobic</italic></bold> on recently dead branches of <italic><tp:taxon-name><tp:taxon-name-part taxon-name-part-type="genus" reg="Pterocarpus">Pterocarpus</tp:taxon-name-part></tp:taxon-name></italic> sp. <bold>Sexual morph. <italic>Ascomata</italic></bold> 225–237 μm high, 355–373 µm wide, (xˉ = 231 × 360 µm, n = 5), immersed, visible as black spots, host tissue becoming reddish around the apical pores, solitary to aggregated, scattered, globose to sub-globose, brown. <bold><italic>Ostiole</italic></bold> central, 70–60 wide, comprising a short papilla. <bold><italic>Peridium</italic></bold> 12–16 µm wide (xˉ = 14 µm, n = 5), two-layered; outer layer wide, dark brown, thick-walled cells of <bold><italic>textura angularis</italic></bold>, inner layer comprising one layer of hyaline cells of <bold><italic>textura angularis</italic></bold>, thin-walled. <bold><italic>Paraphyses</italic></bold> 4–6 µm wide (xˉ = 4.8 µm, n = 5), hyaline, septate, guttulate, embedded in a gelatinous matrix. <bold><italic>Asci</italic></bold> 95–116 × 9–14 µm (xˉ = 106 × 11 µm, n = 20), 8-spored, unitunicate, cylindrical, deliquescing, with short pedicel, apically rounded, with a J+, wedge-shaped, apical ring. <bold><italic>Ascospores</italic></bold> 19–21 × 5–7 µm (xˉ = 20 × 6 µm, n = 20), ellipsoidal, hyaline when immature, turning yellow to yellowish-brown when mature, 3-septate, guttulate, smooth-walled, surrounded by a mucilaginous sheath. <bold>Asexual morph</bold>: Not observed.</p></tp:treatment-sec><tp:treatment-sec sec-type="description" id="SECID0EOUDI"><title>Culture characteristics.</title><p>Colonies on <abbrev xmlns:xlink="http://www.w3.org/1999/xlink" xlink:title="malt extract agar" id="ABBRID0EUUDI" xlink:type="simple">MEA</abbrev> reaching 4 cm diam. after 15 days at 27 °C, from above white, dense, irregular, flattened with smooth surface, with lobate margin; reverse yellow red in the middle, yellow at the margin.</p></tp:treatment-sec><tp:treatment-sec sec-type="material" id="SECID0EYUDI"><title>Material examined.</title><p>Thailand • Chiang Rai Province, Mae Fah Luang University premises (<named-content xmlns:xlink="http://www.w3.org/1999/xlink" content-type="dwc:verbatimCoordinates" xlink:type="simple"><named-content content-type="geo-json" specific-use="{&#34;type&#34;:&#34;Point&#34;,&#34;coordinates&#34;:[99.894722,20.045000]}" id="NCID0EBVDI" xlink:type="simple">20°02′42″N, 99°53′41″E</named-content></named-content>), on recently dead branches of <italic><tp:taxon-name><tp:taxon-name-part taxon-name-part-type="genus" reg="Pterocarpus">Pterocarpus</tp:taxon-name-part> <tp:taxon-name-part taxon-name-part-type="species" reg="rotundifolius">rotundifolius</tp:taxon-name-part></tp:taxon-name></italic> (<tp:taxon-name><tp:taxon-name-part taxon-name-part-type="family">Fabaceae</tp:taxon-name-part></tp:taxon-name>), 06 November 2023, Zaw Lin Tun H62 (holotype <abbrev xmlns:xlink="http://www.w3.org/1999/xlink" xlink:title="Mae Fah Luang University Herbarium" id="ABBRID0EWVDI" xlink:type="simple">MFLU</abbrev> 25-0073), ex-type culture <named-content xmlns:xlink="http://www.w3.org/1999/xlink" content-type="dwc:institutional_code" xlink:title="Mae Fah Luang University Culture Collection" xlink:href="http://grbio.org/institution/mae-fah-luang-university-culture-collection" xlink:type="simple">MFLUCC</named-content> 25-0195.</p></tp:treatment-sec><tp:treatment-sec sec-type="material" id="SECID0E5VDI"><title>Additional specimens examined.</title><p>Thailand • Chiang Rai Province, Mae Fah Luang University premises (<named-content xmlns:xlink="http://www.w3.org/1999/xlink" content-type="dwc:verbatimCoordinates" xlink:type="simple"><named-content content-type="geo-json" specific-use="{&#34;type&#34;:&#34;Point&#34;,&#34;coordinates&#34;:[99.894722,20.045000]}" id="NCID0EHWDI" xlink:type="simple">20°02′42″N, 99°53′41″E</named-content></named-content>), on dead branches of <italic><tp:taxon-name><tp:taxon-name-part taxon-name-part-type="genus" reg="Pterocarpus">Pterocarpus</tp:taxon-name-part> <tp:taxon-name-part taxon-name-part-type="species" reg="rotundifolius">rotundifolius</tp:taxon-name-part></tp:taxon-name></italic> (<tp:taxon-name><tp:taxon-name-part taxon-name-part-type="family">Fabaceae</tp:taxon-name-part></tp:taxon-name>), 06 November 2023, Zaw Lin Tun 2H62 (<abbrev xmlns:xlink="http://www.w3.org/1999/xlink" xlink:title="Mae Fah Luang University Herbarium" id="ABBRID0E3WDI" xlink:type="simple">MFLU</abbrev> 25-0072).</p></tp:treatment-sec><tp:treatment-sec sec-type="notes" id="SECID0EAXDI"><title>Notes.</title><p>Based on our phylogenetic analyses, <italic><tp:taxon-name><tp:taxon-name-part taxon-name-part-type="genus" reg="Amphisphaeria">A.</tp:taxon-name-part> <tp:taxon-name-part taxon-name-part-type="species" reg="pterocarpi">pterocarpi</tp:taxon-name-part></tp:taxon-name></italic> formed a separate lineage, sister to <italic><tp:taxon-name><tp:taxon-name-part taxon-name-part-type="genus" reg="Amphisphaeria">A.</tp:taxon-name-part> <tp:taxon-name-part taxon-name-part-type="species" reg="curvaticonidia">curvaticonidia</tp:taxon-name-part></tp:taxon-name></italic> (<named-content xmlns:xlink="http://www.w3.org/1999/xlink" content-type="dwc:institutional_code" xlink:title="Mae Fah Luang University Culture Collection" xlink:href="http://grbio.org/institution/mae-fah-luang-university-culture-collection" xlink:type="simple">MFLUCC</named-content> 18-0620, <named-content xmlns:xlink="http://www.w3.org/1999/xlink" content-type="dwc:institutional_code" xlink:title="Herbarium of Cryptogams Kunming Institute of Botany Academia Sinica" xlink:href="http://grbio.org/institution/cryptogamic-herbarium-kunming-institute-botany" xlink:type="simple">HKAS</named-content> 102288), with 100% ML and 1.00 <abbrev xmlns:xlink="http://www.w3.org/1999/xlink" xlink:title="posterior probabilities" id="ABBRID0EEYDI" xlink:type="simple">PP</abbrev> bootstrap support (Fig. <xref ref-type="fig" rid="F1">1</xref>). <italic><tp:taxon-name><tp:taxon-name-part taxon-name-part-type="genus" reg="Amphisphaeria">Amphisphaeria</tp:taxon-name-part> <tp:taxon-name-part taxon-name-part-type="species" reg="pterocarpi">pterocarpi</tp:taxon-name-part></tp:taxon-name></italic> can be distinguished from <italic><tp:taxon-name><tp:taxon-name-part taxon-name-part-type="genus" reg="Amphisphaeria">A.</tp:taxon-name-part> <tp:taxon-name-part taxon-name-part-type="species" reg="curvaticonidia">curvaticonidia</tp:taxon-name-part></tp:taxon-name></italic> by its smaller ascomata (225–237 × 355–373 µm vs. 320–390 × 360–410 µm), asci (95–116 × 9–14 µm vs. 121–162 × 10.5–17.5 µm), and ascospores (19–21 × 5–7 µm vs. 17–23 × 6–9 µm) (<xref ref-type="bibr" rid="B44">Samarakoon et al. 2020</xref>). Additionally, the ascospores of <italic><tp:taxon-name><tp:taxon-name-part taxon-name-part-type="genus" reg="Amphisphaeria">A.</tp:taxon-name-part> <tp:taxon-name-part taxon-name-part-type="species" reg="pterocarpi">pterocarpi</tp:taxon-name-part></tp:taxon-name></italic> are ellipsoidal, whereas <italic><tp:taxon-name><tp:taxon-name-part taxon-name-part-type="genus" reg="Amphisphaeria">A.</tp:taxon-name-part> <tp:taxon-name-part taxon-name-part-type="species" reg="curvaticonidia">curvaticonidia</tp:taxon-name-part></tp:taxon-name></italic> have oblong or narrowly fusiform ascospores. The asexual morph of <italic><tp:taxon-name><tp:taxon-name-part taxon-name-part-type="genus" reg="Amphisphaeria">A.</tp:taxon-name-part> <tp:taxon-name-part taxon-name-part-type="species" reg="curvaticonidia">curvaticonidia</tp:taxon-name-part></tp:taxon-name></italic> has been documented as coelomycetous in culture, while the asexual morph of <italic><tp:taxon-name><tp:taxon-name-part taxon-name-part-type="genus" reg="Amphisphaeria">A.</tp:taxon-name-part> <tp:taxon-name-part taxon-name-part-type="species" reg="pterocarpi">pterocarpi</tp:taxon-name-part></tp:taxon-name></italic> has yet to be observed in culture (<xref ref-type="bibr" rid="B44">Samarakoon et al. 2020</xref>). When considering the base pair differences (without gaps) between <italic><tp:taxon-name><tp:taxon-name-part taxon-name-part-type="genus" reg="Amphisphaeria">A.</tp:taxon-name-part> <tp:taxon-name-part taxon-name-part-type="species" reg="pterocarpi">pterocarpi</tp:taxon-name-part></tp:taxon-name></italic> and <italic><tp:taxon-name><tp:taxon-name-part taxon-name-part-type="genus" reg="Amphisphaeria">A.</tp:taxon-name-part> <tp:taxon-name-part taxon-name-part-type="species" reg="curvaticonidia">curvaticonidia</tp:taxon-name-part></tp:taxon-name></italic> (<named-content xmlns:xlink="http://www.w3.org/1999/xlink" content-type="dwc:institutional_code" xlink:title="Mae Fah Luang University Culture Collection" xlink:href="http://grbio.org/institution/mae-fah-luang-university-culture-collection" xlink:type="simple">MFLUCC</named-content> 18-0620, <named-content xmlns:xlink="http://www.w3.org/1999/xlink" content-type="dwc:institutional_code" xlink:title="Herbarium of Cryptogams Kunming Institute of Botany Academia Sinica" xlink:href="http://grbio.org/institution/cryptogamic-herbarium-kunming-institute-botany" xlink:type="simple">HKAS</named-content> 102288), 2.5% base pair differences (without gaps) were revealed in <abbrev xmlns:xlink="http://www.w3.org/1999/xlink" xlink:title="nuclear ribosomal large subunit rDNA" id="ABBRID0EU2DI" xlink:type="simple">LSU</abbrev> (27/1040 bp) and 3.30% base pair differences (without gaps) in <abbrev xmlns:xlink="http://www.w3.org/1999/xlink" xlink:title="internal transcribed spacer" id="ABBRID0EY2DI" xlink:type="simple">ITS</abbrev> (18/545 bp). Due to the distinct morphology and phylogenetic evidence, along with the species delineation guidelines provided by <xref ref-type="bibr" rid="B7">Chethana et al. (2021)</xref>, we introduce <italic><tp:taxon-name><tp:taxon-name-part taxon-name-part-type="genus" reg="Amphisphaeria">A.</tp:taxon-name-part> <tp:taxon-name-part taxon-name-part-type="species" reg="pterocarpi">pterocarpi</tp:taxon-name-part></tp:taxon-name></italic> as a new species.</p></tp:treatment-sec><tp:treatment-sec><!--Section generated to contain objects referenced in tp:taxon-treatment.--><fig id="F1" position="float" orientation="portrait"><object-id xmlns:xlink="http://www.w3.org/1999/xlink" content-type="doi" xlink:type="simple">10.3897/mycokeys.125.163523.figure1</object-id><object-id xmlns:xlink="http://www.w3.org/1999/xlink" content-type="arpha" xlink:type="simple">1701506C-80B6-5005-82F4-064C4C47287C</object-id><label>Figure 1.</label><caption><p>Phylogram generated from ML analysis based on combined <abbrev xmlns:xlink="http://www.w3.org/1999/xlink" xlink:title="nuclear ribosomal large subunit rDNA" id="ABBRID0E2DBI" xlink:type="simple">LSU</abbrev>, <abbrev xmlns:xlink="http://www.w3.org/1999/xlink" xlink:title="internal transcribed spacer" id="ABBRID0E6DBI" xlink:type="simple">ITS</abbrev> sequence data. Bootstrap support values for ML ≥75% and <abbrev xmlns:xlink="http://www.w3.org/1999/xlink" xlink:title="posterior probabilities" id="ABBRID0EDEBI" xlink:type="simple">PP</abbrev> ≥0.90 are indicated near the corresponding nodes. The tree is rooted with <italic><tp:taxon-name><tp:taxon-name-part taxon-name-part-type="genus" reg="Beltrania">Beltrania</tp:taxon-name-part> <tp:taxon-name-part taxon-name-part-type="species" reg="rhombica">rhombica</tp:taxon-name-part></tp:taxon-name></italic> (CBS123.58), <italic><tp:taxon-name><tp:taxon-name-part taxon-name-part-type="genus" reg="Beltraniella">Beltraniella</tp:taxon-name-part> <tp:taxon-name-part taxon-name-part-type="species" reg="endiandrae">endiandrae</tp:taxon-name-part></tp:taxon-name></italic> (<abbrev xmlns:xlink="http://www.w3.org/1999/xlink" xlink:title="Westerdijk Fungal Biodiversity Institute" id="ABBRID0E4EBI" xlink:type="simple">CBS</abbrev>:137976), and <italic><tp:taxon-name><tp:taxon-name-part taxon-name-part-type="genus" reg="Beltraniopsis">Beltraniopsis</tp:taxon-name-part> <tp:taxon-name-part taxon-name-part-type="species" reg="longiconidiophora">longiconidiophora</tp:taxon-name-part></tp:taxon-name></italic> (MFLUCC17-2139). Type and reference strains are in bold, while the novel strains are in bold red.</p></caption><graphic xmlns:xlink="http://www.w3.org/1999/xlink" xlink:href="mycokeys-125-001-g001.jpg" position="float" orientation="portrait" xlink:type="simple" id="oo_1465216.jpg"><uri content-type="original_file" xlink:type="simple">https://binary.pensoft.net/fig/1465216</uri></graphic></fig></tp:treatment-sec><ref-list><ref id="B44"><mixed-citation xmlns:xlink="http://www.w3.org/1999/xlink" xlink:type="simple"><person-group><name name-style="western"><surname>Samarakoon</surname><given-names>MC</given-names></name><name name-style="western"><surname>Maharachchikumbura</surname><given-names>SS</given-names></name><name name-style="western"><surname>Liu</surname><given-names>JK</given-names></name><name name-style="western"><surname>Hyde</surname><given-names>KD</given-names></name><name name-style="western"><surname>Promputtha</surname><given-names>I</given-names></name><name name-style="western"><surname>Stadler</surname><given-names>M</given-names></name></person-group> (<year>2020</year>) <article-title>Molecular phylogeny and morphology of <italic><tp:taxon-name><tp:taxon-name-part taxon-name-part-type="genus">Amphisphaeria</tp:taxon-name-part></tp:taxon-name></italic> (= <italic><tp:taxon-name><tp:taxon-name-part taxon-name-part-type="genus">Lepteutypa</tp:taxon-name-part></tp:taxon-name></italic>) (<tp:taxon-name><tp:taxon-name-part taxon-name-part-type="family">Amphisphaeriaceae</tp:taxon-name-part></tp:taxon-name>).</article-title><source>Journal of Fungi (Basel, Switzerland)</source><volume>6</volume>(<issue>174</issue>): <fpage>1</fpage>–<lpage>27</lpage>. <ext-link xlink:href="10.3390/jof6030174" ext-link-type="doi" xlink:type="simple">https://doi.org/10.3390/jof6030174</ext-link></mixed-citation></ref><ref id="B7"><mixed-citation xmlns:xlink="http://www.w3.org/1999/xlink" xlink:type="simple"><person-group><name name-style="western"><surname>Chethana</surname><given-names>KT</given-names></name><name name-style="western"><surname>Manawasinghe</surname><given-names>IS</given-names></name><name name-style="western"><surname>Hurdeal</surname><given-names>VG</given-names></name><name name-style="western"><surname>Bhunjun</surname><given-names>CS</given-names></name><name name-style="western"><surname>Appadoo</surname><given-names>MA</given-names></name><name name-style="western"><surname>Gentekaki</surname><given-names>E</given-names></name><name name-style="western"><surname>Raspé</surname><given-names>O</given-names></name><name name-style="western"><surname>Itthayakorn</surname><given-names>P</given-names></name><name name-style="western"><surname>Hyde</surname><given-names>KD</given-names></name></person-group> (<year>2021</year>) What are fungal species and how to delineate them? Fungal Diversity 109: 1–25. <ext-link xlink:href="10.1007/s13225-021-00483-9" ext-link-type="doi" xlink:type="simple">https://doi.org/10.1007/s13225-021-00483-9</ext-link></mixed-citation></ref></ref-list></tp:taxon-treatment>
