# Supplementary material for: ﻿The addition of six novel species and a new record of Amphisphaeria from northern Thailand
Source: MycoKeys. 2025 Nov 14;125:1–31. doi: 10.3897/mycokeys.125.163523 (PMC12639359; doi:10.3897/mycokeys.125.163523)
Supplement: XML Treatment for Amphisphaeria schimae [file mycokeys.125.163523-treatment7.xml]

<!DOCTYPE tp:taxon-treatment
  PUBLIC "-//TaxonX//DTD Taxonomic Treatment Publishing DTD v0 20100105//EN" "tax-treatment-NSO.dtd">
<tp:taxon-treatment xmlns:tp="http://www.plazi.org/taxpub"><tp:treatment-meta><kwd-group><label>Taxon classification</label><kwd>
                <named-content content-type="kingdom">Fungi</named-content>
              </kwd><kwd>
                <named-content content-type="order">Amphisphaeriales</named-content>
              </kwd><kwd>
                <named-content content-type="family">Amphisphaeriaceae</named-content>
              </kwd></kwd-group><mixed-citation publication-type="journal"><person-group><name><surname>Tun</surname><given-names>Zaw Lin</given-names></name><name><surname>Bundhun</surname><given-names>Digvijayini</given-names></name><name><surname>Bhunjun</surname><given-names>Chitrabhanu S.</given-names></name><name><surname>Maharachchikumbura</surname><given-names>Sajeewa S. N.</given-names></name><name><surname>Thiyagaraja</surname><given-names>Vinodhini</given-names></name><name><surname>Al-Otibi</surname><given-names>Fatimah</given-names></name><name><surname>Hyde</surname><given-names>Kevin D.</given-names></name></person-group><article-title>﻿The addition of six novel species and a new record of <italic><tp:taxon-name><tp:taxon-name-part taxon-name-part-type="genus" reg="Amphisphaeria">Amphisphaeria</tp:taxon-name-part></tp:taxon-name></italic> from northern Thailand</article-title><source>MycoKeys</source><day>14</day><month>11</month><year>2025</year><volume>125</volume><fpage>1</fpage><lpage>31</lpage><pub-id pub-id-type="doi">10.3897/mycokeys.125.163523</pub-id></mixed-citation></tp:treatment-meta><tp:nomenclature><label>﻿</label><tp:taxon-name><object-id xmlns:xlink="http://www.w3.org/1999/xlink" content-type="arpha" xlink:type="simple">18EC6EC8-7863-5BA8-ACB4-06C7E18BEE93</object-id>
              <tp:taxon-name-part taxon-name-part-type="genus" reg="Amphisphaeria">Amphisphaeria</tp:taxon-name-part>
              <tp:taxon-name-part taxon-name-part-type="species" reg="schimae">schimae</tp:taxon-name-part>
              <object-id xmlns:xlink="http://www.w3.org/1999/xlink" xlink:type="simple">Index Fungorum: IF903771</object-id>
              <object-id xmlns:xlink="http://www.w3.org/1999/xlink" xlink:type="simple">Facesoffungi Number: FoF17664</object-id>
            </tp:taxon-name><tp:taxon-authority>Z.L. Tun &amp; K.D. Hyde</tp:taxon-authority><tp:taxon-status xmlns:xlink="http://www.w3.org/1999/xlink" xlink:type="simple">sp. nov.</tp:taxon-status><xref ref-type="fig" rid="F8">Fig. 8</xref></tp:nomenclature><tp:treatment-sec sec-type="etymology" id="SECID0E24DI"><title>Etymology.</title><p>The epithet refers to the host genus, <italic><tp:taxon-name><tp:taxon-name-part taxon-name-part-type="genus" reg="Schima">Schima</tp:taxon-name-part></tp:taxon-name></italic>, from which the fungus was isolated.</p><fig id="F8" position="float" orientation="portrait"><object-id xmlns:xlink="http://www.w3.org/1999/xlink" content-type="doi" xlink:type="simple">10.3897/mycokeys.125.163523.figure8</object-id><object-id xmlns:xlink="http://www.w3.org/1999/xlink" content-type="arpha" xlink:type="simple">9DE84BA7-BAB0-5BEB-BD6A-2255E2B628AC</object-id><label>Figure 8.</label><caption><p><italic><tp:taxon-name><tp:taxon-name-part taxon-name-part-type="genus" reg="Amphisphaeria">Amphisphaeria</tp:taxon-name-part> <tp:taxon-name-part taxon-name-part-type="species" reg="schimae">schimae</tp:taxon-name-part></tp:taxon-name></italic> (<abbrev xmlns:xlink="http://www.w3.org/1999/xlink" xlink:title="Mae Fah Luang University Herbarium" id="ABBRID0E25DI" xlink:type="simple">MFLU</abbrev> 25-0070, holotype). A. Host; B. Close-up of ascoma on host (Arrow indicates ascoma visible as a black spot, with ostiole breaking through the host); C. Vertical section of an ascoma; D. Ostiole; E. Vertical section of peridium; F. Paraphyses; G–I. Asci (<bold>I</bold> in Melzer’s reagent); J–N. Ascospores with sheaths; O. Germinated ascospore; P. Upper view of culture; Q. Reverse view of culture. Scale bars: 100 μm (C); 20 μm (D); 10 μm (E, F); 50 μm (G–I); 20 μm (J–O).</p></caption><graphic xmlns:xlink="http://www.w3.org/1999/xlink" xlink:href="mycokeys-125-001-g008.jpg" position="float" orientation="portrait" xlink:type="simple" id="oo_1465223.jpg"><uri content-type="original_file" xlink:type="simple">https://binary.pensoft.net/fig/1465223</uri></graphic></fig></tp:treatment-sec><tp:treatment-sec sec-type="Holotype" id="SECID0EG6DI"><title>Holotype.</title><p><abbrev xmlns:xlink="http://www.w3.org/1999/xlink" xlink:title="Mae Fah Luang University Herbarium" id="ABBRID0EM6DI" xlink:type="simple">MFLU</abbrev> 25-0070.</p></tp:treatment-sec><tp:treatment-sec sec-type="description" id="SECID0EQ6DI"><title>Description.</title><p><bold><italic>Saprobic</italic></bold> on decaying twigs of <italic><tp:taxon-name><tp:taxon-name-part taxon-name-part-type="genus" reg="Schima">Schima</tp:taxon-name-part> <tp:taxon-name-part taxon-name-part-type="species" reg="wallichii">wallichii</tp:taxon-name-part></tp:taxon-name></italic>. <bold>Sexual morph</bold>: <bold><italic>Ascomata</italic></bold> 480–620 μm high × 520–683 µm wide, (xˉ = 531 × 583 µm, n = 5), immersed with ostiole breaking through host surface, visible as black spot, solitary to aggregated, scattered, globose to subglobose, brown, ostiolate. <bold><italic>Ostiole</italic></bold> central, comprising a short papilla, with an ostiolar canal. <bold><italic>Peridium</italic></bold> 13–16 µm wide (xˉ = 14.2 µm, n = 5), two-layered; outer layer thick, dense, reddish-brown cells of <bold><italic>textura angularis</italic></bold>, inner layer thin, hyaline cells of <bold><italic>textura angularis</italic></bold>. <bold><italic>Paraphyses</italic></bold> 3–5 µm wide, hyaline, filiform, septate, embedded in a gelatinous matrix. <bold><italic>Asci</italic></bold> 196–275 × 21–30 µm (xˉ = 236.2 × 22.9 µm, n = 20), 8-spored, unitunicate, cylindrical, with short pedicel, apically rounded, with J-, apical ring. <bold><italic>Ascospores</italic></bold> 36.9–40 × 13.5–15 µm (xˉ = 38.6 × 14 µm, n = 20), uniseriate, broadly fusiform, hyaline, turning olivaceous brown to brown at maturity, one median and constricted euseptum, with two distosepta, guttulate (especially at immaturity), broad to conically rounded at both ends, smooth, surrounded by a thick mucilaginous sheath. <bold>Asexual morph</bold>: Not observed.</p></tp:treatment-sec><tp:treatment-sec sec-type="description" id="SECID0EDBAK"><title>Culture characteristics.</title><p>Colonies on <abbrev xmlns:xlink="http://www.w3.org/1999/xlink" xlink:title="malt extract agar" id="ABBRID0EJBAK" xlink:type="simple">MEA</abbrev> slow-growing, reaching 3 cm in diam. after 15 days at 27 °C, from above white to pale yellow radiating outwards, dense, circular, irregular, flattened with smooth surface, with lobate margin; reverse yellow brown in the middle, white at the margin.</p></tp:treatment-sec><tp:treatment-sec sec-type="material" id="SECID0ENBAK"><title>Materials examined.</title><p>Thailand • Chiang Mai Province, in forests around the Mushroom Research Center (<named-content xmlns:xlink="http://www.w3.org/1999/xlink" content-type="dwc:verbatimCoordinates" xlink:type="simple"><named-content content-type="geo-json" specific-use="{&#34;type&#34;:&#34;Point&#34;,&#34;coordinates&#34;:[98.734067,19.120000]}" id="NCID0EWBAK" xlink:type="simple">19°07.200'N, 98°44.044'E</named-content></named-content>), on fallen dead twigs of <italic><tp:taxon-name><tp:taxon-name-part taxon-name-part-type="genus" reg="Schima">Schima</tp:taxon-name-part> <tp:taxon-name-part taxon-name-part-type="species" reg="wallichii">wallichii</tp:taxon-name-part></tp:taxon-name></italic> (<tp:taxon-name><tp:taxon-name-part taxon-name-part-type="family">Theaceae</tp:taxon-name-part></tp:taxon-name>), 14 November 2022, Zaw Lin Tun C1 (holotype <abbrev xmlns:xlink="http://www.w3.org/1999/xlink" xlink:title="Mae Fah Luang University Herbarium" id="ABBRID0ELCAK" xlink:type="simple">MFLU</abbrev> 25-0070), ex-type culture <named-content xmlns:xlink="http://www.w3.org/1999/xlink" content-type="dwc:institutional_code" xlink:title="Mae Fah Luang University Culture Collection" xlink:href="http://grbio.org/institution/mae-fah-luang-university-culture-collection" xlink:type="simple">MFLUCC</named-content> 25-0196.</p></tp:treatment-sec><tp:treatment-sec sec-type="material" id="SECID0ETCAK"><title>Additional specimens examined.</title><p>Thailand • Chiang Mai Province, in forests around the Mushroom Research Center (<named-content xmlns:xlink="http://www.w3.org/1999/xlink" content-type="dwc:verbatimCoordinates" xlink:type="simple"><named-content content-type="geo-json" specific-use="{&#34;type&#34;:&#34;Point&#34;,&#34;coordinates&#34;:[98.734067,19.120000]}" id="NCID0E3CAK" xlink:type="simple">19°07.200'N, 98°44.044'E</named-content></named-content>), on fallen dead twigs of <italic><tp:taxon-name><tp:taxon-name-part taxon-name-part-type="genus" reg="Schima">Schima</tp:taxon-name-part> <tp:taxon-name-part taxon-name-part-type="species" reg="wallichii">wallichii</tp:taxon-name-part></tp:taxon-name></italic> (<tp:taxon-name><tp:taxon-name-part taxon-name-part-type="family">Theaceae</tp:taxon-name-part></tp:taxon-name>), 14 November 2022, Zaw Lin Tun C2 (<abbrev xmlns:xlink="http://www.w3.org/1999/xlink" xlink:title="Mae Fah Luang University Herbarium" id="ABBRID0ERDAK" xlink:type="simple">MFLU</abbrev> 25-0071).</p></tp:treatment-sec><tp:treatment-sec sec-type="notes" id="SECID0EVDAK"><title>Notes.</title><p>Based on our phylogenetic analyses, <italic><tp:taxon-name><tp:taxon-name-part taxon-name-part-type="genus" reg="Amphisphaeria">Amphisphaeria</tp:taxon-name-part> <tp:taxon-name-part taxon-name-part-type="species" reg="schimae">schimae</tp:taxon-name-part></tp:taxon-name></italic> (<abbrev xmlns:xlink="http://www.w3.org/1999/xlink" xlink:title="Mae Fah Luang University Herbarium" id="ABBRID0EGEAK" xlink:type="simple">MFLU</abbrev> 25-0071, <named-content xmlns:xlink="http://www.w3.org/1999/xlink" content-type="dwc:institutional_code" xlink:title="Mae Fah Luang University Culture Collection" xlink:href="http://grbio.org/institution/mae-fah-luang-university-culture-collection" xlink:type="simple">MFLUCC</named-content> 25-0196) is sister to <italic><tp:taxon-name><tp:taxon-name-part taxon-name-part-type="genus" reg="Amphisphaeria">A.</tp:taxon-name-part> <tp:taxon-name-part taxon-name-part-type="species" reg="ailaoshanensis">ailaoshanensis</tp:taxon-name-part></tp:taxon-name></italic> (KUNCC 23-15520, KUNCC 23-15521) (Fig. <xref ref-type="fig" rid="F1">1</xref>). However, <italic><tp:taxon-name><tp:taxon-name-part taxon-name-part-type="genus" reg="Amphisphaeria">A.</tp:taxon-name-part> <tp:taxon-name-part taxon-name-part-type="species" reg="schimae">schimae</tp:taxon-name-part></tp:taxon-name></italic> can be distinguished from <italic><tp:taxon-name><tp:taxon-name-part taxon-name-part-type="genus" reg="Amphisphaeria">A.</tp:taxon-name-part> <tp:taxon-name-part taxon-name-part-type="species" reg="ailaoshanensis">ailaoshanensis</tp:taxon-name-part></tp:taxon-name></italic> by having larger ascomata (480–620 μm high × 520–683 μm vs. 100–140 μm high × 250–350 μm), asci (196–275 × 21–30 μm vs. 70–100 × 7–10 μm), and ascospores (36.9–40 × 13.5–15 μm vs. 14–20 × 5–8 μm) (<xref ref-type="bibr" rid="B11">Dissanayake et al. 2024</xref>). Additionally, the ascospores of <italic><tp:taxon-name><tp:taxon-name-part taxon-name-part-type="genus" reg="Amphisphaeria">A.</tp:taxon-name-part> <tp:taxon-name-part taxon-name-part-type="species" reg="schimae">schimae</tp:taxon-name-part></tp:taxon-name></italic> are broadly fusiform, hyaline, turning olivaceous brown to brown at maturity, with one median, conspicuously constricted euseptum, and surrounded by a thick mucilaginous sheath, whereas those of <italic><tp:taxon-name><tp:taxon-name-part taxon-name-part-type="genus" reg="Amphisphaeria">A.</tp:taxon-name-part> <tp:taxon-name-part taxon-name-part-type="species" reg="ailaoshanensis">ailaoshanensis</tp:taxon-name-part></tp:taxon-name></italic> are fusiform, hyaline, guttulate, turning brown, 1–3-septate, and lack a mucilaginous sheath (<xref ref-type="bibr" rid="B11">Dissanayake et al. 2024</xref>). When comparing base pair differences (excluding gaps) between <italic><tp:taxon-name><tp:taxon-name-part taxon-name-part-type="genus" reg="Amphisphaeria">A.</tp:taxon-name-part> <tp:taxon-name-part taxon-name-part-type="species" reg="schimae">schimae</tp:taxon-name-part></tp:taxon-name></italic> (<named-content xmlns:xlink="http://www.w3.org/1999/xlink" content-type="dwc:institutional_code" xlink:title="Mae Fah Luang University Culture Collection" xlink:href="http://grbio.org/institution/mae-fah-luang-university-culture-collection" xlink:type="simple">MFLUCC</named-content> 25-0196) and <italic><tp:taxon-name><tp:taxon-name-part taxon-name-part-type="genus" reg="Amphisphaeria">A.</tp:taxon-name-part> <tp:taxon-name-part taxon-name-part-type="species" reg="ailaoshanensis">ailaoshanensis</tp:taxon-name-part></tp:taxon-name></italic> (KUNCC 23-15520, KUNCC 23-15521), there is a 4.9% divergence in the <abbrev xmlns:xlink="http://www.w3.org/1999/xlink" xlink:title="nuclear ribosomal large subunit rDNA" id="ABBRID0ELHAK" xlink:type="simple">LSU</abbrev> region (34/690 bp) and 8.2% divergence in the <abbrev xmlns:xlink="http://www.w3.org/1999/xlink" xlink:title="internal transcribed spacer" id="ABBRID0EPHAK" xlink:type="simple">ITS</abbrev> region (43/525 bp). Based on the distinct morphological and phylogenetic evidence, along with the species delineation guidelines proposed by <xref ref-type="bibr" rid="B7">Chethana et al. (2021)</xref>, we describe <italic><tp:taxon-name><tp:taxon-name-part taxon-name-part-type="genus" reg="Amphisphaeria">A.</tp:taxon-name-part> <tp:taxon-name-part taxon-name-part-type="species" reg="schimae">schimae</tp:taxon-name-part></tp:taxon-name></italic> as a new species.</p></tp:treatment-sec><tp:treatment-sec><!--Section generated to contain objects referenced in tp:taxon-treatment.--><fig id="F1" position="float" orientation="portrait"><object-id xmlns:xlink="http://www.w3.org/1999/xlink" content-type="doi" xlink:type="simple">10.3897/mycokeys.125.163523.figure1</object-id><object-id xmlns:xlink="http://www.w3.org/1999/xlink" content-type="arpha" xlink:type="simple">1701506C-80B6-5005-82F4-064C4C47287C</object-id><label>Figure 1.</label><caption><p>Phylogram generated from ML analysis based on combined <abbrev xmlns:xlink="http://www.w3.org/1999/xlink" xlink:title="nuclear ribosomal large subunit rDNA" id="ABBRID0E2DBI" xlink:type="simple">LSU</abbrev>, <abbrev xmlns:xlink="http://www.w3.org/1999/xlink" xlink:title="internal transcribed spacer" id="ABBRID0E6DBI" xlink:type="simple">ITS</abbrev> sequence data. Bootstrap support values for ML ≥75% and <abbrev xmlns:xlink="http://www.w3.org/1999/xlink" xlink:title="posterior probabilities" id="ABBRID0EDEBI" xlink:type="simple">PP</abbrev> ≥0.90 are indicated near the corresponding nodes. The tree is rooted with <italic><tp:taxon-name><tp:taxon-name-part taxon-name-part-type="genus" reg="Beltrania">Beltrania</tp:taxon-name-part> <tp:taxon-name-part taxon-name-part-type="species" reg="rhombica">rhombica</tp:taxon-name-part></tp:taxon-name></italic> (CBS123.58), <italic><tp:taxon-name><tp:taxon-name-part taxon-name-part-type="genus" reg="Beltraniella">Beltraniella</tp:taxon-name-part> <tp:taxon-name-part taxon-name-part-type="species" reg="endiandrae">endiandrae</tp:taxon-name-part></tp:taxon-name></italic> (<abbrev xmlns:xlink="http://www.w3.org/1999/xlink" xlink:title="Westerdijk Fungal Biodiversity Institute" id="ABBRID0E4EBI" xlink:type="simple">CBS</abbrev>:137976), and <italic><tp:taxon-name><tp:taxon-name-part taxon-name-part-type="genus" reg="Beltraniopsis">Beltraniopsis</tp:taxon-name-part> <tp:taxon-name-part taxon-name-part-type="species" reg="longiconidiophora">longiconidiophora</tp:taxon-name-part></tp:taxon-name></italic> (MFLUCC17-2139). Type and reference strains are in bold, while the novel strains are in bold red.</p></caption><graphic xmlns:xlink="http://www.w3.org/1999/xlink" xlink:href="mycokeys-125-001-g001.jpg" position="float" orientation="portrait" xlink:type="simple" id="oo_1465216.jpg"><uri content-type="original_file" xlink:type="simple">https://binary.pensoft.net/fig/1465216</uri></graphic></fig></tp:treatment-sec><ref-list><ref id="B11"><mixed-citation xmlns:xlink="http://www.w3.org/1999/xlink" xlink:type="simple"><person-group><name name-style="western"><surname>Dissanayake</surname><given-names>LS</given-names></name><name name-style="western"><surname>Samarakoon</surname><given-names>MC</given-names></name><name name-style="western"><surname>Maharachchikumbura</surname><given-names>SSN</given-names></name><name name-style="western"><surname>Hyde</surname><given-names>KD</given-names></name><name name-style="western"><surname>Tang</surname><given-names>X</given-names></name><name name-style="western"><surname>Li</surname><given-names>Q</given-names></name><name name-style="western"><surname>Mortimer</surname><given-names>PE</given-names></name><name name-style="western"><surname>Faraj</surname><given-names>T</given-names></name><name name-style="western"><surname>Xu</surname><given-names>JC</given-names></name><name name-style="western"><surname>Kang</surname><given-names>JC</given-names></name></person-group> (<year>2024</year>) <article-title>Exploring the taxonomy and phylogeny of <tp:taxon-name><tp:taxon-name-part taxon-name-part-type="class">Sordariomycetes</tp:taxon-name-part></tp:taxon-name> taxa emphasizing <tp:taxon-name><tp:taxon-name-part taxon-name-part-type="subclass">Xylariomycetidae</tp:taxon-name-part></tp:taxon-name> in Southwestern China.</article-title><source>Mycosphere: Journal of Fungal Biology</source><volume>15</volume>(<issue>1</issue>): <fpage>1675</fpage>–<lpage>1793</lpage>. <ext-link xlink:href="10.5943/mycosphere/15/1/15" ext-link-type="doi" xlink:type="simple">https://doi.org/10.5943/mycosphere/15/1/15</ext-link></mixed-citation></ref><ref id="B7"><mixed-citation xmlns:xlink="http://www.w3.org/1999/xlink" xlink:type="simple"><person-group><name name-style="western"><surname>Chethana</surname><given-names>KT</given-names></name><name name-style="western"><surname>Manawasinghe</surname><given-names>IS</given-names></name><name name-style="western"><surname>Hurdeal</surname><given-names>VG</given-names></name><name name-style="western"><surname>Bhunjun</surname><given-names>CS</given-names></name><name name-style="western"><surname>Appadoo</surname><given-names>MA</given-names></name><name name-style="western"><surname>Gentekaki</surname><given-names>E</given-names></name><name name-style="western"><surname>Raspé</surname><given-names>O</given-names></name><name name-style="western"><surname>Itthayakorn</surname><given-names>P</given-names></name><name name-style="western"><surname>Hyde</surname><given-names>KD</given-names></name></person-group> (<year>2021</year>) What are fungal species and how to delineate them? Fungal Diversity 109: 1–25. <ext-link xlink:href="10.1007/s13225-021-00483-9" ext-link-type="doi" xlink:type="simple">https://doi.org/10.1007/s13225-021-00483-9</ext-link></mixed-citation></ref></ref-list></tp:taxon-treatment>
