# Supplementary material for: ﻿The addition of six novel species and a new record of Amphisphaeria from northern Thailand
Source: MycoKeys. 2025 Nov 14;125:1–31. doi: 10.3897/mycokeys.125.163523 (PMC12639359; doi:10.3897/mycokeys.125.163523)
Supplement: Supplementary material 1 — Supplementary data [file mycokeys-125-001-s001.zip]

Archive with 11 entries (7 files):
- LSU AND ITS CB supplementary file/
- LSU AND ITS CB supplementary file/4 gene tree.pptx
- LSU AND ITS CB supplementary file/ALL TRIMAL.fas.alter.phy
- LSU AND ITS CB supplementary file/infile.nex.con (3).tre
- LSU AND ITS CB supplementary file/ML/
- LSU AND ITS CB supplementary file/ML/guest/
- LSU AND ITS CB supplementary file/ML/guest/250724234103/
- LSU AND ITS CB supplementary file/ML/guest/250724234103/ALL_TRIMAL.fas.alter.phy.contree
- LSU AND ITS CB supplementary file/ML/guest/250724234103/ALL_TRIMAL.fas.alter.phy.iqtree
- LSU AND ITS CB supplementary file/ML/guest/250724234103/ALL_TRIMAL.fas.alter.phy.log
- LSU AND ITS CB supplementary file/ML/guest/250724234103/ALL_TRIMAL.fas.alter.phy.treefile
