# Supplementary material for: ﻿The addition of six novel species and a new record of Amphisphaeria from northern Thailand
Source: MycoKeys. 2025 Nov 14;125:1–31. doi: 10.3897/mycokeys.125.163523 (PMC12639359; doi:10.3897/mycokeys.125.163523)
Supplement: Supplementary material 1 — Supplementary data [file mycokeys-125-001-s001.zip › LSU AND ITS CB supplementary file/ALL TRIMAL.fas.alter.phy]

74 3991
Amphisphaeria_acericola_MFLU_16_2479_            ---------- ---------- ---------- ---------- ---------- 
Amphisphaeria_acericola_MFLUCC_14_0842_          ---------- ---------- ---------- ---------- ---------- 
Amphisphaeria_ailaoshanensis_KUNCC_23_15520      ---------- ---------- ---------- ---------- ---------- 
Amphisphaeria_ailaoshanensis_KUNCC_23_15521      ---------- ---------- ---------- ---------- ---------- 
Amphisphaeria_camelliae_HKAS_107021_             ---CAACAGG GATTGCCCTA GTAACGGCGA GTGAAGCGGC AACAGCTCAA 
Amphisphaeria_camelliae_MFLU_20_0181_            ---CAACAGG GATTGCCCTA GTAACGGCGA GTGAAGCGGC AACAGCTCAA 
Amphisphaeria_chiangmaiensis_CMUB_40017_         ---------- ---TGCCCTA GTAACGGCGA GTGAAGCGGC AACAGCTCAA 
Amphisphaeria_chiangmaiensis_MFLU_23_0411_       ---------- ---TGCCCTA GTAACGGCGA GTGAAGCGGC AACAGCTCAA 
Amphisphaeria_curvaticonidia_HKAS102288_         ---------- ---------- ---------- ---------- ---------- 
Amphisphaeria_curvaticonidia_MFLU_18_0789_       ---------- ---------- ---------- ---------- ---------- 
Amphisphaeria_falcata_CGMCC3.23740               ---------- ---------A GTAACGGCGA GTGAAGCGGC AACAGCTCAA 
Amphisphaeria_flava_MFLU_18_0102_                AACCAACAGG GATTGCCCTA GTAACGGCGA GTGAAGCGGC AACAGCTCAA 
Amphisphaeria_fuckelii_CBS_140409_               ---------- ---------- ---------- ---------- ---------- 
Amphisphaeria_fuckelii_WU_33555                  ---------- ---------- ---------- ---------- ---------- 
Amphisphaeria_guttulata_MFLU_22_0052             ---------- ---------- ---------- ---------- ---------- 
Amphisphaeria_guttulata_MFLU_22_0078             ---------- --------TA GTAACGGCGA GTGAAGCGGC AACAGCTCAA 
Amphisphaeria_hibiscicola_HKAS_136910            ---------- --------TA GTAACGGCGA GTGAAGCGGC AACAGCTCAA 
Amphisphaeria_hongheensis_MHZU_24_0515           AGACAACAGG GATTGCCTTA GTAACGGCGA GTGAAGCGGC AACAGCTCAA 
Amphisphaeria_hydei_CMUB_40016_                  ---------- ---TGCCCTA GTAACGGCGA GTGAAGCGGC AACAGCTCAA 
Amphisphaeria_hydei_MFLU_23_0412_                ---------- ---TGCCCTA GTAACGGCGA GTGAAGCGGC AACAGCTCAA 
Amphisphaeria_karsti_GZAAS_20_0147_              ---------- ---------- ----CGGCGA GTGAAGCGGC AACAGCTCAA 
Amphisphaeria_karsti_GZAAS_20_148                ---------- ---------- ----CGGCGA GTGAAGCGGC AACAGCTCAA 
Amphisphaeria_kunmingensis_KUNCC_23_15522        ---------- ---------- ---------- ---------- ---------- 
Amphisphaeria_kunmingensis_KUNCC_23_15523        ---------- ---------- ---------- ---------- ---------- 
Amphisphaeria_magna_HKAS_130270                  ---------- ---------- ---------- ---------- ---------- 
Amphisphaeria_magna_HKAS_130271                  ---------- ---------- ---------- ---------- ---------- 
Amphisphaeria_mangrovei_PUFD37                   ---------- -----CCCTA GTAACGGCGA GTGAAGCGGC AACAGCTCAA 
Amphisphaeria_micheliae_HKAS_107012_             AACCAACAGG GATTGCCCTA GTAACGGCGA GTGAAGCGGC AACAGCTCAA 
Amphisphaeria_micheliae_MFLU_20_0172_            AACCAACAGG GATTGCCCTA GTAACGGCGA GTGAAGCGGC AACAGCTCAA 
Amphisphaeria_micheliae_MFLUCC_21_0207           -----ACAGG GATTGCCCTA GTAACGGCGA GTGAAGCGGC AACAGCTCAA 
Amphisphaeria_micheliae_UESTCC_23_0123           ---------- --------TA GTAACGGCGA GTGAAGCGGC AAC-GCTCAA 
Amphisphaeria_micheliae_UESTCC_23_0124           ---------- ---------- -TAACGGCGA GTGAAGCGGC AACAGCTCAA 
Amphisphaeria_micheliae_UESTCC_23_0125           ---------- ---------- ----CGGCGA GTGAAGCGGC AACAGCTCAA 
Amphisphaeria_neoaquatica_MFLUCC_14_0045_        ---------- ---------- ---------- ---------- --CAGCTCAA 
Amphisphaeria_orixae_GZCC_22_2031_               ---------- --TTGCCCTA GTAACGGCGA GTGAAGCGGC AACAGCTCAA 
Amphisphaeria_orixae_GZCC_22_2032_               ---------- --TTGCCCTA GTAACGGCGA GTGAAGCGGC AACAGCTCAA 
Amphisphaeria_parvispora_MFLU_18_0767_           AACCAACAGG GATTGCCCTA GTAACGGCGA GTGAAGCGGC AACAGCTCAA 
Amphisphaeria_qujingensis_KUMCC_19_0186_         ---------- ---------- ---------- -TGAAGCGGC AACAGCTCAA 
Amphisphaeria_qujingensis_KUMCC_19_0187_         GACCAACAGG GATTGCCTTA GTAACGGCGA GTGAAGCGGC AACAGCTCAA 
Amphisphaeria_sambuci_CBS_131707_                ------CAGG GATTGCCCTA GTAACGGCGA GTGAAGCGGC AACAGCTCAA 
Amphisphaeria_sambuci_WU_33557                   ---------- ---------- ---------- ---------- ---------- 
Amphisphaeria_shangrilaensis_HKAS_130272         ---------- ---------- ---------- ---------- ---------- 
Amphisphaeria_shangrilaensis_HKAS_130273         ---------- ---------- ---------- ---------- ---------- 
Amphisphaeria_sorbi_MFLUCC_13_0721_              ---------- ---------- ---------- ---------- ---------- 
Amphisphaeria_sp_KoLRI_053241                    ---------- ---------- ---------- ---------- ---------- 
Amphisphaeria_sp_RL_2023a_CGMCC_3_24959          ---------- -ATTGCCCTA GTAACGGCGA GTGAAGCGGC AACAGCTCAA 
Amphisphaeria_sp_RL_2023a_UESTCC_23_0120         ---------- ---------- ----CGGCGA GTGAAGCGGC AACAGCTCAA 
Amphisphaeria_sp_RL_2023b_CGMCC_3_24960          ---------- -ATTGCCCTA GTAACGGCGA GTGAAGCGGC AACAGCTCAA 
Amphisphaeria_sp_RL_2023b_UESTCC_23_0122         ---------- ---------- --AACGGCGA GTGAAGCGGC AACAGCTCAA 
Amphisphaeria_thailandica_MFLU_18_0794_          AACCAACAGG GATTGCCTTA GTAACGGCGA GTGAAGCGGC AACAGCTCAA 
Amphisphaeria_umbrina_HKUCC_994                  AACCAACAGG GATTGCCCTA GTAACGGCGA GTGAAGCGGC AACAGCTCAA 
Amphisphaeria_umbrina_PRA_JV24328                ---------- ---------- ---------- ---------- ---------- 
Amphisphaeria_uniseptata_CBS_114967_             ------CAGG GATTGCCCTA GTAACGGCGA GTGAAGCGGC AACAGCTCAA 
Amphisphaeria_xishuangbannaense_KUNCC_23_15524   ---------- ---------- ---------- ---------- ---------- 
Amphisphaeria_xishuangbannaense_KUNCC_23_15525   ---------- ---------- ---------- ---------- ---------- 
Amphisphaeria_yunnanensis_KUMCC_19_0188_         AGACAACAGG GATTGCCCTA GTAACGGCGA GTGAAGCGGC AACAGCTCAA 
Amphisphaeria_yunnanensis_KUMCC_19_0189_         GACCAACAGG GATTGCCCTA GTAACGGCGA GTGAAGCGGC AACAGCTCAA 
Beltrania_rhombica_CBS_123_58_                   AACCAACAGG GATTCCCCTA GTAACGGCGA GTGAAGCGGG AACAGCTCAA 
Beltraniella_endiandrae_CBS_137976_              AACCAACAGG GATTCCCCTA GTAACGGCGA GTGAAGCGGG AACAGCTCAA 
Beltraniopsis_longiconidiophora_MFLUCC_17_2139_  ---------- ---------- --------GA GTGAAGCGGG AACAGCTCAA 
C1                                               ---CAACAGG GATTGCCCTA GTAACGGCGA GTGAAGCGGC AACAGCTCAA 
C2                                               AGACAACAGG GATTGCCCTA GTAACGGCGA GTGAAGCGGC AACAGCTCAA 
LS091                                            ---------- ------CCTA GTAACGGCGA GTGAAGCGGC AACAGCTCAA 
M14                                              ---------- -ATTGCCCTA GTAACGGCGA GTGAAGCGGC AACAGCTCAA 
Neoarthrinium_moseri_CBS_164_80_                 AACCAACAGG GATTGCCCTA GTAACGGCGA GTGAAGCGGC AACAGCTCAA 
Neoarthrinium_trachycarpi_CFCC_53039_            ---------- ---------- ---------- ---------- ---------- 
Pidoplitchkoviella_terricola_CBS_180_77_         AACCAACAGG GATTGCCCTA GTAACGGCGA GTGAAGCGGC AACAGCTCAA 
T_7                                              ---------- ------CCTA GTAACGGCGA GTGAAGCGGC AACAGCTCAA 
Z_B                                              ---------G GATTGCCTCA GTAACGGCGA GTGAAGCGGC AACAGCTCAA 
Z_B2                                             ---------- ---------- ---------- ---------- ---------- 
Z_E15                                            ---------- ----GCCCTA GTAACGGCGA GTGAAGCGGC AACAGCTCAA 
Z_G                                              ---------- ---TGCCCTA GTAACGGCGA GTGAAGCGGC AACAGCTCAA 
Z_N                                              ---------- -ATTGCCCTA GTAACGGCGA GTGAAGCGGC AACAGCTCAA 
Z_N2                                             ---------- ---------- ---------- ---------- ---------- 

                                                 ---------- ---------- ---------- ---------- ---------- 
                                                 ---------- ---------- ---------- ---------- ---------- 
                                                 ---------- ---------- ---------- ---------- ---------- 
                                                 ---------- ---------- ---------- ---------- ---------- 
                                                 ATTTGAAATC TGGCCCTCGG GTCCGAATTG TAATTTGTAG AGGATGCTTT 
                                                 ATTTGAAATC TGGCCCTCGG GTCCGAATTG TAATTTGTAG AGGATGCTTT 
                                                 ATTTGAAATC TGGCCCTCGG GTCCGAGTTG TAATTTGTAG AGGATGCTTT 
                                                 ATTTGAAATC TGGCCCTCGG GTCCGAGTTG TAATTTGTAG AGGATGCTTT 
                                                 ---------- ---------- ---------- ---------- ---------- 
                                                 ---------- ---------- ---------- ---------- ---------- 
                                                 ATTTGAAATC TGGCCCTTGG GCCCGAGTTG TAATTTGTAG AGGATGCTTT 
                                                 ATTTGAAATC TGGCCCTCGG GTCCGAGTTG TAATTTGTAG AGGATGCTTC 
                                                 ---------- ---------- ---------- ---------- ---------- 
                                                 ---------- ---------- ---------- ---------- ---------- 
                                                 ---------- ---------- ---------- ---------- ---------- 
                                                 ATTTGAAATC TGGCCCTTGG GTCCGAATTG TAATTTGTAG AGGATGCTTT 
                                                 ATTTGAAATC TGGCCCTCGG GTCCGAATTG TAATTTGCAG AGGATGCTTT 
                                                 ATTTGAAATC TGGCCCTCGG GCCCGAATTG TAATTTGTAG AGGATGCTTT 
                                                 ATTTGAAATC TGGCCCTCGG GTCCGAATTG TAATTTGTAG AGGATGCTTT 
                                                 ATTTGAAATC TGGCCCTCGG GTCCGAATTG TAATTTGTAG AGGATGCTTT 
                                                 ATTTGAAATC TGGCCCT-GG GTCCGAATTG TAATTTGTAG AGGATGCTTT 
                                                 ATTTGAAATC TGGCCCT-GG GTCCGAATTG TAATTTGTAG AGGATGCTTT 
                                                 ---------- ---------- ---------- ---------- ---------- 
                                                 ---------- ---------- ---------- ---------- ---------- 
                                                 ---------- ---------- ---------- ---------- ---------- 
                                                 ---------- ---------- ---------- ---------- ---------- 
                                                 ATTTGAAATC TGG-CCTTAG GTCCGAATTG TAATTTGTAG AGGATGCTTT 
                                                 ATTTGAAATC TGGCCTTCGG GTCCGAATTG TAATTTGTAG AGGATGCTTT 
                                                 ATTTGAAATC TGGCCTTCGG GTCCGAATTG TAATTTGTAG AGGATGCTTT 
                                                 ATTTGAAATC TGGCCTTCGG GTCCGAATTG TAATTTGTAG AGGATGCTTT 
                                                 ATTTGAAATC TGGCCTTCGG GTCCGAATTG TAATTTGTAG AGGATGCTTT 
                                                 ATTTGAAATC TGGCCTTCGG GTCCGAATTG TAATTTGTAG AGGATGCTTT 
                                                 ATTTGAAATC TGGCCTTCGG GTCCGAATTG TAATTTGTAG AGGATGCTTT 
                                                 ATTTGAAATC TGGCCCTCGG GTCCGAGTTG TAATTTGTAG AGGATGCTTT 
                                                 ATTTGAAATC TGGCCCTCGG GTCCGAATTG TAATTTGTAG AGGATGCTTT 
                                                 ATTTGAAATC TGGCCCTCGG GTCCGAATTG TAATTTGTAG AGGATGCTTT 
                                                 ATTTGAAATC TGGCCCTCGG GTCCGAATTG TAATTTGTAG AGGATGCTTT 
                                                 ATTTGAAATC TGGCCCTTGG GTCCGAATTG TAATTTGTAG AGGATGCTTT 
                                                 ATTTGAAATC TGGCCCTTGG GTCCGAATTG TAATTTGTAG AGGATGCTTT 
                                                 ATTTGAAATC TGGCCCTCGG GTCCGAATTG TAATTTGTAG AGGATGCTTT 
                                                 ---------- ---------- ---------- ---------- ---------- 
                                                 ---------- ---------- ---------- ---------- ---------- 
                                                 ---------- ---------- ---------- ---------- ---------- 
                                                 ---------- ---------- ---------- ---------- ---------- 
                                                 ---------- ---------- ---------- ---------- ---------- 
                                                 ATTTGAAATC TGGCCCTCGG GTCCGAATTG TAATTTGTAG AGGATGCTTT 
                                                 ATTTGAAATC TGGCCCTCGG GTCCGAATTG TAATTTGTAG AGGATGCTTT 
                                                 ATTTGAAATC TGGCCCTTGG GTCCGAGTTG TAATTTGTAG AGGATGCTTT 
                                                 ATTTGAAATC TGGCCCTTGG GTCCGAGTTG TAATTTGTAG AGGATGCTTT 
                                                 ATTTGAAATC TGGCCCTCGG GCCCGAATTG TAATTTGTAG AGGATGCTTT 
                                                 ATTTGAAATC TGGCCTTCGG GTCCGAATTG TAATTTGTAG AGGATGCTTT 
                                                 ---------- ---------- ---------- ---------- ---------- 
                                                 ATTTGAAATC TGGCCCTCGG GTCCGAATTG TAATTTGTAG AGGATGCTTT 
                                                 ---------- ---------- ---------- ---------- ---------- 
                                                 ---------- ---------- ---------- ---------- ---------- 
                                                 ATTTGAAATC TGGCCCTCGG GTCCGAATTG TAATTTGTAG AGGATGCTTT 
                                                 ATTTGAAATC TGGCCCTCGG GTCCGAATTG TAATTTGTAG AGGATGCTTT 
                                                 ATTTGAAATC TGGCCTTCGG GTCCGAATTG TAATTTGCAG AGGATGCTTT 
                                                 ATTTGAAATC TGGCCCTCGG GTCCGAATTG TAATTTGCAG AGGATGCTTT 
                                                 ATTTGAAATC TGGCCTTCGG GTCCGAATTG TAATTTGTAG AGGATGCTTT 
                                                 ATTTGAAATC TGGCCCTTGG GTCCGAATTG TAATTTGCAG AGGATGCTTT 
                                                 ATTTGAAATC TGGCCCTTGG GTCCGAATTG TAATTTGCAG AGGATGCTTT 
                                                 ATTTGAAATC TGGCCTTCGG GTCCGAATTG TAATTTGTAG AGGATGCTTT 
                                                 ATTTGAAATC TGGCCCTTGG GTCCGAATTG TAATTTGTAG AGGATGCTTT 
                                                 ATTTGAAATC TGGCCCTTGG GTCCGAATTG TAATTTGTAG AAGATGCTTT 
                                                 ---------- ---------- ---------- ---------- ---------- 
                                                 ATTTGAAATC TGGCCTTCGG GTCCGAGTTG TAATTTGTAG AGGATGCTTT 
                                                 ATTTGAAATC TGGCCTTCGG GTCCGAATTG TAATTTGTAG AGGATGCTTT 
                                                 ATTTGAAATC TGGCCCTCGG GTCCGAATTG TAATTTGTAG AGGATGCTTT 
                                                 ---------- ---------- ---------- ---------- ---------- 
                                                 ATTTGAAATC TGGCCCTCGG GTCCGAATTG TAATTTGTAG AGGATGCTTT 
                                                 ATTTGAAATC TGGCCCTCGG GTCCGAGTTG TAATTTGTAG AGGATGCTTT 
                                                 ATTTGAAATC TGGCCCTCGG GTCCGAGTTG TAATTTGTAG AGGAAGCTTT 
                                                 ---------- ---------- ---------- ---------- ---------- 

                                                 ---------- ---------- ---------- ---------- ---------- 
                                                 ---------- -------AGT GCCCTGGAAC GGGACGCCTT AGAGGAAACG 
                                                 ---------- ---------- ---------- --------CC TAGAGGGGAG 
                                                 ---------- ---------- ---------- --------CC TAGAGGGGAG 
                                                 TGGTTAGGTG CCTTCCGAGT TCCCTGGAAC GGGACGCCTT AGAGGGTGAG 
                                                 TGGTTAGGTG CCTTCCGAGT TCCCTGGAAC GGGACGCCTT AGAGGGTGAG 
                                                 TGGTTAGGTA CCTTCCGAGT TCCCTGGAAC GGGACGCCTT AGAGGGTGAG 
                                                 TGGTTAGGTA CCTTCCGAGT TCCCTGGAAC GGGACGCCTT AGAGGGTGAG 
                                                 ---------- ---------- ---------- ---------- ---------- 
                                                 ---------- ---------- ---------- -------CTT AGAGGGTGAG 
                                                 TGGTTAGGTA CCTTCCGAGT TCCCTGGAAC GGGACGCCTT AGAGGGTGAG 
                                                 TGGTTAGGTA CCTTCCGAGT GCCCTGGAAC GGGACGCCTT AGAGGGTGAG 
                                                 ---------- ---------- ---------- ---------- ---------- 
                                                 ---------- ---------- ---------- ---------- ---------- 
                                                 ---------- ---------- ---------- ---------- ---------- 
                                                 TGGTTAGGTA CCTTCCGAGT TCCCTGGAAC GGGACGCCTT AGAGGGTGAG 
                                                 TGGTTAGGTG CCTTCCGAGT GCCCTGGAAC GGGACGCCTT AGAGGGTGAG 
                                                 TGGTTAGGTA CCTTCCGAGT TCCCTGGAAC GGGACGCCTT AGAGGGTGAG 
                                                 TGGTTAGGTA CCTTCCGAGT GCCCTGGAAC GGGACGCCTT AGAGGGTGAG 
                                                 TGGTTAGGTA CCTTCCGAGT GCCCTGGAAC GGGACGCCTT AGAGGGTGAG 
                                                 TGGTTAGGTT CCTTCCGAGT GCCCTGGAAC GGGACGCCTT AGAGGGTGAG 
                                                 TGGTTAGGTT CCTTCCGAGT GCCCTGGAAC GGGACGCCTT AGAGGGTGAG 
                                                 ---------- ---------- ---------- -------CGT AGAGGTGAGG 
                                                 ---------- ---------- ---------- -------CGT AGAGGTGAGG 
                                                 ---------- ---------- ---------- -------CTT AGAGGGTGAG 
                                                 ---------- ---------- ---------- -------CTT AGAGGGTGAG 
                                                 TGGTTAGGTA CCTTCCGAGT TCCCTGGAAC GGGACGCCTT AGAGGGTGAA 
                                                 TGGTTAGGTA CCTTCCGAGT TCCCTGGAAC GGGACGCCTT AGAGGGTGAG 
                                                 TGGTTAGGTA CCTTCCGAGT TCCCTGGAAC GGGACGCCTT AGAGGGTGAG 
                                                 TGGTTAGGTA CCTTCCGAGT TCCCTGGAAC GGGACGCCTT AGAGGGTGAG 
                                                 TGGTTAGGTA CCTTCCGAGT TCCCTGGAAC GGGACGCCTT AGAGGGTGAG 
                                                 TGGTTAGGTA CCTTCCGAGT TCCCTGGAAC GGGACGCCTT AGAGGGTGAG 
                                                 TGGTTAGGTA CCTTCCGAGT TCCCTGGAAC GGGACGCCTT AGAGGGTGAG 
                                                 TGGTTAGGTA CCTTCCGAGT TCCCTGGAAC GGGACGCCTT AGAGGGTGAG 
                                                 TGGTTAGGTG CCTTCCGAGT TCCCTGGAAC GGGACGCCTT AGAGGGTGAG 
                                                 TGGTTAGGTG CCTTCCGAGT TCCCTGGAAC GGGACGCCTT AGAGGGTGAG 
                                                 TGGTCAGGTA CCTTCCGAGT TCCCTGGAAC GGGACGCCTT AGAGGGTGAG 
                                                 TGGTTAGGTA CCTTCCGAGT TCCCTGGAAC GGGACGCCTT AGAGGGTGAG 
                                                 TGGTTAGGTA CCTTCCGAGT TCCCTGGAAC GGGACGCCTT AGAGGGTGAG 
                                                 TGGTTAGGTA CCTTCCGAGT TCCCTGGAAC GGGACGCCTT AGAGGGTGAG 
                                                 ---------- ---------- ---------- ---------- ---------- 
                                                 ---------- ---------- ---------- -------TAA GAAGGGTGAA 
                                                 ---------- ---------- ---------- -------TAA GAAGGGTGAA 
                                                 ---------- ---TCCGAG- ---CTGGAAC GGGACGCCTT AGAGGGTGAG 
                                                 ---------- ---------- ---------- ---------- ---------- 
                                                 TGGTCAGGTG CCTTCCGAGT TCCCTGGAAC GGGACGCCTT AGAGGGTGAG 
                                                 TGGTCAGGTG CCTTCCGAGT TCCCTGGAAC GGGACGCCTT AGAGGGTGAG 
                                                 TGGTTAGGTA CCTTCCGAGT TCCCTGGAAC GGGACGCCTT AGAGGGTGAG 
                                                 TGGTTAGGTA CCTTCCGAGT TCCCTGGAAC GGGACGCCTT AGAGGGTGAG 
                                                 TGGTTAGGTG CCTTCCGAGT TCCCTGGAAC GGGACGCCTT AGAGGGTGAG 
                                                 TGGTTAGGTA CCTTCCGAGT GCCCTGGAAC GGGACGCCTT AGAGGGTGAG 
                                                 ---------- ---------- ---------- ---------- ---------- 
                                                 TGGTCAGGTG CCTTCCGAGT TCCCTGGAAC GGGACGCCTT AGAGGGTGAG 
                                                 ---------- ---------- ---------- -------CCT AGAGGGTGAG 
                                                 ---------- ---------- ---------- -------CCT AGAGGGTGAG 
                                                 TGGTTAGGTA CCTTCCGAGT GCCCTGGAAC GGGACGCCTT AGAGGGTGAG 
                                                 TGGTTAGGTA CCTTCCGAGT GCCCTGGAAC GGGACGCCTT AGAGGGTGAG 
                                                 TGGTTAGGTA CTTTCCGAGT TCCCTGGAAC GGGACGCCTT AGAGGGTGAG 
                                                 TGGTTAGGTA CTTTCCGAGT TCCCTGGAAC GGGACGCCTT AGAGGGTGAG 
                                                 TGGTTAGGTA CTTTCCGAGT TCCCTGGAAC GGGACGCCTT AGAGGGTGAG 
                                                 TGGTTAGGTA CCTTCCGAGT GCCCTGGAAC GGGACGCCTT AGAGGGTGAG 
                                                 TGGTTAGGTA CCTTCCGAGT GCCCTGGAAC GGGACGCTT- -AGAGGTGAG 
                                                 TGGTTAGGTA CCTTCCGAGT TCCCTGGAAC GGGACGCCTT AGAGGGTGAG 
                                                 TGGTTAGGTA CCTTCCGAGT TCCCTGGAAC GGGACGCCTT AGAGGGTGAG 
                                                 TGGTGAGGTA CCTTTCGAGT TCCCTGGAAC GGGACGCCTT AGAGGGTGAG 
                                                 ---------- ---------- ---------- ---------- ---------- 
                                                 TGGTGCGGTA CTTTCCGAGT TCCCTGGAAC GGGACGCCTT AGAGGGTGAG 
                                                 TGGTTAGGTA CCTTCCGAGT TCCCTGGAAC GGGACGCCTT AGAGGGTGAG 
                                                 TAGTTAGGTA CCTTCCGAGT TCCCTGGAAC GGGACGCCTT AGAGGGTGAG 
                                                 ---------- ---------- ---------- ---------- ---------- 
                                                 TGGTTAGGTA CCTTCCGAGT TCCCTGGAAC GGGACGCCTT AGAGGGTGAG 
                                                 TGGTTAGGTA CCTTCCGAGT GCCCTGGAAC GGGACGCCTT AGAGGGTGAG 
                                                 TGGTTAGGTA CCTTCCGAGT GCCCTGGAAC GGGACGCCTT AGAGGGTGAG 
                                                 ---------- ---------- ---------- ---------- ---------- 

                                                 ---------- ---------- ---------- -------CCT TCGACGGTTC 
                                                 AGCCTCGTAG GGTTAGATGC CGAGCCTCTG TAAAGCTCCT TCGACGGTTC 
                                                 AGCCCCGTAA CGAT-GATAC CGAG-CTCCG TAAAAGCTCC TCGACGAGTC 
                                                 AGCCCCGTAA CGAT-GATAC CGAG-CTCCG TAAAAGCTCC TCGACGAGTC 
                                                 AGCCCCGTAC GGTTGGATGC CGAGCCTCTG TAAAGCTCCT TCGACGAGTC 
                                                 AGCCCCGTAC GGTTGGATGC CGAGCCTCTG TAAAGCTCCT TCGACGAGTC 
                                                 AGCCCCGTAC GGTTGGATGC CGAGCCTCTG TAAAGCTCCT TCGACGAGTC 
                                                 AGCCCCGTAC GGTTGGATGC CGAGCCTCTG TAAAGCTCCT TCGACGAGTC 
                                                 ---------- ---------- ---------- TAAAGCTCCT TCGACGAGTC 
                                                 AGCCCCGTAC GGTTGGATGC CGAGCTTCTG TAAAGCTCCT TCGACGAGTC 
                                                 AGCCCCGTAC GGTTGGATGC CGAGCCTCTG TAAAGCTCCT TCGACGAGTC 
                                                 AGCCCCGTAC GGTTGGATAC CGAGCCTCTG TGAAGCTCCT TCGACGAGTC 
                                                 ---------- ---------- ---------- ---------- ---------- 
                                                 ---------- ---------- ---------- ---------- ---------- 
                                                 ---------- ---------- ---------- ---------- ---------- 
                                                 AGCCCCGTAC GGTTGGATGC CACGCCTCTG TAAAGCTCCT TCGACGAGTC 
                                                 AGCCCCGTAC GGTTGGACGC CGAGCCTCTG TAAAGCTCCT TCGACGAGTC 
                                                 AGCCCCGTAC GGTTGGATAC CAAGCCTCTG TAAAGCTCCT TCGACGAGTC 
                                                 AGCCCCGTAC GGTTGGATGC CGAGCCTCTG TAAAGCTCCT TCGACGAGTC 
                                                 AGCCCCGTAC GGTTGGATGC CGAGCCTCTG TAAAGCTCCT TCGACGAGTC 
                                                 AGCCCCGTAC GGTTGGATAC CGAGCCTCTG TAAAGCTCCT TCGACGAGTC 
                                                 AGCCCCGTAC GGTTGGATAC CGAGCCTCTG TAAAGCTCCT TCGACGAGTC 
                                                 AGCCCGGTAC G---TGATGG CGAGCCTC-- -GTAAGCTCG TCGACGAGTC 
                                                 AGCCCGGTAC G---TGATGG CGAGCCTC-- -GTAAGCTCG TCGACGAGTC 
                                                 AGCCCCGTAC GGTTGGATAC CGAGCCTCTG TAAAGCTCCT TCGACGAGTC 
                                                 AGCCCCGTAC GGTTGGATAC CGAGCCTCTG TAAAGCTCCT TCGACGAGTC 
                                                 AACCCCGTAC GGTTGGAGAC CGAGCCTCTG TAAAGCTCCT TCGACGAGTC 
                                                 AGCCCCGTAC GGTTGGATGC CGAGCCTCTG TAAAGCTCCT TCGACGAGTC 
                                                 AGCCCCGTAC GGTTGGATGC CGAGCCTCTG TAAAGCTCCT TCGACGAGTC 
                                                 AGCCCCGTAC GGTTGGATGC CGAGCCTCTG TAAAGCTCCT TCGACGAGTC 
                                                 AGCCCCGTAC GGTTGGATGC CGAGCCTCCG TAAAGCTCCT TCGACGAGTC 
                                                 AGCCCCGTAC GGTTGGATGC CGAGCCTCTG TAAAGCTCCT TCGACGAGTC 
                                                 AGCCCCGTAC GGTTGGATGC CGAGCCTCCG TAAAGCTCCT TCGACGAGTC 
                                                 AGCCCCGTAC GGTTGGATAC CGAGCCTCTG TAAAGCTCCT TCGACGAGTC 
                                                 AGCCCCGTAC GGTTGGACGC CGAGCCTCTG TAAAGCTCCT TCGACGAGTC 
                                                 AGCCCCGTAC GGTTGGACGC CGAGCCTCTG TAAAGCTCCT TCGACGAGTC 
                                                 AGCCCCGTAC GGTTGGATGC CGAGCCTCTG TAAAGCTCCT TCGACGAGTC 
                                                 AGCCCCGTAC GGTTGGATAC CGAGCCTCTG TAAAGCTCCT TCGACGAGTC 
                                                 AGCCCCGTAC GGTTGGATAC CGAGCCTCTG TAAAGCTCCT TCGACGAGTC 
                                                 AGCCCCGTAC GGTTGGATGC CGAGCCTCTG TAAAGCTCCT TCGACGAGTC 
                                                 ---------- ---------- ---------- ---------- ---------- 
                                                 GAGCCCGTAC G--TGGATGC CGAGC--TCG TAAAGCTCC- TCGACGAGTC 
                                                 GAGCCCGTAC G--TGGATGC CGAGC--TCG TAAAGCTCC- TCGACGAGTC 
                                                 AGCCCCGTAC GGTTAGATGC CGAGCCTCTG TAAAGCTCCG TCGACGAGTC 
                                                 ---------- ---------- ---------- ---------- ---------- 
                                                 AGCCCCGTAC GGTTGGACGC CGAGCCTCTG TAAAGCTCCT TCGACGAGTC 
                                                 AGCCCCGTAC GGTTGGACGC CGAGCCTCTG TAAAGCTCCT TCGACGAGTC 
                                                 AGCCCCGTAC GGTTGGATGC CGAGCCTCTG TAAAGCTCCT TCGACGAGTC 
                                                 AGCCCCGTAC GGTTGGATGC CGAGCCTCTG TAAAGCTCCT TCGACGAGTC 
                                                 AGCCCCGTAC GGTTGGATAC CGAGCCTCTG TAAAGCTCCT TCGACGAGTC 
                                                 AGCCCCGTAC GGTTGGATGC CGAGCCTCTG TAAAGCTCCT TCGACGAGTC 
                                                 ---------- ---------- ---------- ---------- ---------- 
                                                 AGCCCCGTAC GGTTGGACGC CGAGCCTCTG TAAAGCTCCT TCGACGAGTC 
                                                 AG-CCCGTAC G---TGACGC CGAGCCTCTG TAAAGCTC-- TCGACGAGTC 
                                                 AG-CCCGTAC G---TGACGC CGAGCCTCTG TAAAGCTC-- TCGACGAGTC 
                                                 AGCCCCGTAC GGTTGGATAC CGAGCCTGTG TAAAGCTCCT TCGACGAGTC 
                                                 AGCCCCGTAC GGTTGGATAC CGAGCCTGTG TAAAGCTCCT TCGACGAGTC 
                                                 AGCCCCGTAC GGTTGGATAC CGAGCCTTTG TAAAGCTCCT TCGACGAGTC 
                                                 AGCCCCGTAC GGTTGGATAC CGAGCCTTTG TAAAGCTCCT TCGACGAGTC 
                                                 AGCCCCGTAC GGTTGGATAC CGAGCCTTTG TAAAGCTCCT TCGACGAGTC 
                                                 AGCCCCGTAC GGTTGGATGC CGAGCCTTTG TAAAGCTCCT TCGACGAGTC 
                                                 AGCCCCGTAC G--TGGATGC CGAG-CTTTG TAAAGCTCC- TCGACGAGTC 
                                                 AGCCCCGTAC GGTTGGATGC CGAGCCTCTG TAAAGCTCCT TCGACGAGTC 
                                                 AGCCCCGTAC GGTTGGATAC CGAGCCTCTG TAAAGCTCCT TCGACGAGTC 
                                                 AGCCCCGTAC GATTGGATAC CAAGCCTCTG TAAAGCTCTT TCGACGAGTC 
                                                 ---------- ---------- ---------- ---------- ---------- 
                                                 AGCCCCGTAC GGTTGGATAC CTAGCCTTTG TAAAGCTCCT TCGACGAGTC 
                                                 AGCCCCGTAC GGTTGGATGC CGAGCCTCTG TAAAGCTCCT TCGACGAGTC 
                                                 AGCCCCGTAC GGTTGGATGC CGAGCTTCTG TAAAGCTCCT TCGACGAGTC 
                                                 ---------- ---------- ---------- ---------- ---------- 
                                                 AGCCCCGTAC GGTTGGATGC CGAGCCTCTG TAAAGCTCCT TCGACGAGTC 
                                                 AGCCCCGTAC GGTTGGATGC CGAGCCTCTG TAAAGCTCCT TCGACGAGTC 
                                                 AGCCCCGTAC GGTTGGATGC CGAGCCTCTG TAAAGCTCCT TCGACGAGTC 
                                                 ---------- ---------- ---------- ---------- ---------- 

                                                 GAGTAGTTTG GGAATGCTGC TCTAAATGGG AGGTAAATTT CTTCTAAAGC 
                                                 GAGTAGTTTG GGAATGCTGC TCTAAATGGG AGGTAAATTT CTTCTAAAGC 
                                                 GAGTAGTTGG GGAATGCTGC TCTAAATGGG AGGTAAATTT CTTCTAAAGC 
                                                 GAGTAGTTGG GGAATGCTGC TCTAAATGGG AGGTAAATTT CTTCTAAAGC 
                                                 GAGTAGTTTG GGAATGCTGC TCTAAATGGG AGGTAAATTT CTTCTAAAGC 
                                                 GAGTAGTTTG GGAATGCTGC TCTAAATGGG AGGTAAATTT CTTCTAAAGC 
                                                 GAGTAGTTTG GGAATGCTGC TCTAAATGGG AGGTAAATTT CTTCTAAAGC 
                                                 GAGTAGTTTG GGAATGCTGC TCTAAATGGG AGGTAAATTT CTTCTAAAGC 
                                                 GAGTAGTTTG GGAATGCTGC TCTAAATGGG AGGTAAATT- -CTCTAAAGC 
                                                 GAGTAGTTTG GGAATGCTGC TCTAAATGGG AGGTAAATT- -CTCTAAAGC 
                                                 GAGTAGTTTG GGAATGCTGC TCTAAATGGG AGGTAAATTT CTTCTAAAGC 
                                                 GAGTAGTTTG GGAATGCTGC TCTAAATGGG AGGTAAATTT CTTCTAAAGC 
                                                 ---------- ---------- ---------- ---------- ---------- 
                                                 ---------- ---------- ---------- ---------- ---------- 
                                                 ---------- ---------- ---------- ---------- ---------- 
                                                 GAGTAGTTTG GGAATGCTGC TCTAAATGGG AGGTAAATTT CTTCTAAAGC 
                                                 GAGTAGTTTG GGAATGCTGC TCTAAATGGG AGGTAAATTT CTTCTAAAGC 
                                                 GAGTAGTTTG GGAATGCTGC TCTAAATGGG AGGTAAATTT CTTCTAAAGC 
                                                 GAGTAGTTTG GGAATGCTGC TCTAAATGGG AGGTAAATTT CTTCTAAAGC 
                                                 GAGTAGTTTG GGAATGCTGC TCTAAATGGG AGGTAAATTT CTTCTAAAGC 
                                                 GAGTAGTTTG GGAATGCTGC TCTAAATGGG AGGTAAATTT CTTCTAAAGC 
                                                 GAGTAGTTTG GGAATGCTGC TCTAAATGGG AGGTAAATTT CTTCTAAAGC 
                                                 GAGTAGTTT- GGAATGCTGC T-TAAATGGG AGGTAAATTT CTTCTAAAGC 
                                                 GAGTAGTTT- GGAATGCTGC T-TAAATGGG AGGTAAATTT CTTCTAAAGC 
                                                 GAGTAGTTTG GGAATGCTGC TCTAAATGGG AGGTAAATTT CTTCTAAAGC 
                                                 GAGTAGTTTG GGAATGCTGC TCTAAATGGG AGGTAAATTT CTTCTAAAGC 
                                                 TAGTACTTTG GGAATGCTGC GCGCAAGGGG AGGTAAATTT CGTCTAAATC 
                                                 GAGTAGTTTG GGAATGCTGC TCTAAATGGG AGGTAAATTT CTTCTAAAGC 
                                                 GAGTAGTTTG GGAATGCTGC TCTAAATGGG AGGTAAATTT CTTCTAAAGC 
                                                 GAGTAGTTTG GGAATGCTGC TCTAAATGGG AGGTAAATTT CTTCTAAAGC 
                                                 GAGTAGTTTG GGAATGCTGC TCTAAATGGG AGGTAAATTT CTTCTAAAGC 
                                                 GAGTAGTTTG GGAATGCTGC TCTAAATGGG AGGTAAATTT CTTCTAAAGC 
                                                 GAGTAGTTTG GGAATGCTGC TCTAAATGGG AGGTAAATTT CTTCTAAAGC 
                                                 GAGTAGTTTG GGAATGCTGC TCTAAATGGG AGGTAAATTT CTTCTAAAGC 
                                                 GAGTAGTTTG GGAATGCTGC TCTAAATGGG AGGTAAATTT CTTCTAAAGC 
                                                 GAGTAGTTTG GGAATGCTGC TCTAAATGGG AGGTAAATTT CTTCTAAAGC 
                                                 GAGTAGTTTG GGAATGCTGC TCTAAATGGG AGGTAAATTT CTTCTAAAGC 
                                                 GAGTAGTTTG GGAATGCTGC TCTAAATGGG AGGTAAATTT CTTCTAAAGC 
                                                 GAGTAGTTTG GGAATGCTGC TCTAAATGGG AGGTAAATTT CTTCTAAAGC 
                                                 GAGTAGTTTG GGAATGCTGC TCTAAATGGG AGGTAAATTT CTTCTAAAGC 
                                                 ---------- ---------- ---------- ---------- ---------- 
                                                 GAGTAGTTTG GGAATGCTGC TCTAAAT-GG AGGTAAATTT CTTCTAAAGC 
                                                 GAGTAGTTTG GGAATGCTGC TCTAAAT-GG AGGTAAATTT CTTCTAAAGC 
                                                 GATTAGTTTG GGAATGCTGC TCTAAATGGG AGGTAAATTT CTTCTAAAGC 
                                                 ---------- ---------- ---------- ---------- ---------- 
                                                 GAGTAGTTTG GGAATGCTGC TCTAAATGGG AGGTAAATTT CTTCTAAAGC 
                                                 GAGTAGTTTG GGAATGCTGC TCTAAATGGG AGGTAAATTT CTTCTAAAGC 
                                                 GAGTAGTTTG GGAATGCTGC TCTAAATGGG AGGTAAATTT CTTCTAAAGC 
                                                 GAGTAGTTTG GGAATGCTGC TCTAAATGGG AGGTAAATTT CTTCTAAAGC 
                                                 GAGTAGTTTG GGAATGCTGC TCTAAATGGG AGGTAAATTT CTTCTAAAGC 
                                                 GAGTAGTTTG GGAATGCTGC TCTAAATGGG AGGTAAATTT CTTCTAAAGC 
                                                 ---------- ---------- ---------- ---------- ---------- 
                                                 GAGTAGTTTG GGAATGCTGC TCTAAATGGG AGGTAAATTT CTTCTAAAGC 
                                                 GAGTAGTTTG GGAATGCTGC TCTAAATGGG AGGTAAATTT CTTCTAAAGC 
                                                 GAGTAGTTTG GGAATGCTGC TCTAAATGGG AGGTAAATTT CTTCTAAAGC 
                                                 GAGTAGTTTG GGAATGCTGC TCTAAATGGG AGGTAAATTT CTTCTAAAGC 
                                                 GAGTAGTTTG GGAATGCTGC TCTAAATGGG AGGTAAATTT CTTCTAAAGC 
                                                 GAGTAGTTTG GGAATGCTGC TCTAAATGGG AGGTAAATTT CTTCTAAAGC 
                                                 GAGTAGTTTG GGAATGCTGC TCTAAATGGG AGGTAAATTT CTTCTAAAGC 
                                                 GAGTAGTTTG GGAATGCTGC TCTAAATGGG AGGTAAATTT CTTCTAAAGC 
                                                 GAGTAGTTTG GGAATGCTGC TCTAAATGGG AGGTAAATTT CTTCTAAAGC 
                                                 GAGTAGTTTG GGAATGCTGC TCTAAATGGG AGGTAAATTT C-TCTAAAGC 
                                                 GAGTAGTTTG GGAATGCTGC TCTAAATGGG AGGTAAATTT CTTCTAAAGC 
                                                 GAGTAGTTTG GGAATGCTGC TCTAAATGGG AGGTAAATTT CTTCTAAAGC 
                                                 GAGTAGTTTG GGAATGCTGC TCTAAATGGG AGGTAAATTT CTTCTAAAGC 
                                                 ---------- ---------- ---------- ---------- ---------- 
                                                 GAGTAGTTTG GGAATGCTGC TCTAAATGGG AGGTAAATTT CTTCTAAAGC 
                                                 GAGTAGTTTG GGAATGCTGC TCTAAATGGG AGGTAAATTT CTTCTAAAGC 
                                                 GAGTAGTTTG GGAATGCTGC TCTAAATGGG AGGTAAATTT CTTCTAAAGC 
                                                 ---------- ---------- ---------- ---------- ---------- 
                                                 GAGTAGTTTG GGAATGCTGC TCTAAATGGG AGGTAAATTT CTTCTAAAGC 
                                                 GAGTAGTTTG GGAATGCTGC TCTAAATGGG AGGTAAATTT CTTCTAAAGC 
                                                 GAGTAGTTTG GGAATGCTGC TCTAAATGGG AGGTAAATTT CTTCTAAAGC 
                                                 ---------- ---------- ---------- ---------- ---------- 

                                                 TAAATA-TGG CCAGAAACCG ATAGCGCACA AGTAGAGTGA TCGAAAGATG 
                                                 TAAATA-TGG CCAGAAACCG ATAGCGCACA AGTAGAGTGA TCGAAAGATG 
                                                 TAAATACCCG GCCCAGACCG ATAGCGCACA AGTAGAGTGA TCGAAAGATG 
                                                 TAAATACCCG GCCCAGACCG ATAGCGCACA AGTAGAGTGA TCGAAAGATG 
                                                 TAAATATTGG CCAGAGACCG ATAGCGCACA AGTAGAGTGA TCGAAAGATG 
                                                 TAAATATTGG CCAGAGACCG ATAGCGCACA AGTAGAGTGA TCGAAAGATG 
                                                 TAAATACCGG CCAGAGACCG ATAGCGCACA AGTAGAGTGA TCGAAAGATG 
                                                 TAAATACCGG CCAGAGACCG ATAGCGCACA AGTAGAGTGA TCGAAAGATG 
                                                 TAAATATTGG CCAGAGACCG ATAGCGCACA AGTAGAGTGA TCGAAAGATG 
                                                 TAAATATTGG CCAGAGACCG ATAGCGCACA AGTAGAGTGA TCGAAAGATG 
                                                 TAAATACCGG CCAGAGACCG ATAGCGCACA AGTAGAGTGA TCGAAAGATG 
                                                 TAAATACTGG CCAGAGACCG ATAGCGCACA AGTAGAGTGA TCGAAAGATG 
                                                 ---------- ---------- ---------- ---------- ---------- 
                                                 ---------- ---------- ---------- ---------- ---------- 
                                                 ---------- ---------- ---------- ---------- ---------- 
                                                 TAAATATTGG CCAGAGACCG ATAGCGCACA AGTAGAGTGA TCGAAAGATG 
                                                 TAAATATTGG CCAGAGACCG ATAGCGCACA AGTAGAGTGA TCGAAAGATG 
                                                 TAAATACCGG CCAGAGACCG ATAGCGCACA AGTAGAGTGA TCGAAAGATG 
                                                 TAAATATTGG CCAGAGACCG ATAGCGCACA AGTAGAGTGA TCGAAAGATG 
                                                 TAAATATTGG CCAGAGACCG ATAGCGCACA AGTAGAGTGA TCGAAAGATG 
                                                 TAAATATTGG CCAGAGACCG ATAGCGCACA AGTAGAGTGA TCGAAAGATG 
                                                 TAAATATTGG CCAGAGACCG ATAGCGCACA AGTAGAGTGA TCGAAAGATG 
                                                 TAAATATTGG CCAGAGACCG ATAGCGCACA AGTAGAGTGA TCGAAAGATG 
                                                 TAAATATTGG CCAGAGACCG ATAGCGCACA AGTAGAGTGA TCGAAAGATG 
                                                 TAAATATTGG CCAGAGACCG ATAGCGCACA AGTAGAGTGA TCGAAAGATG 
                                                 TAAATATTGG CCAGAGACCG ATAGCGCACA AGTAGAGTGA TCGAAAGATG 
                                                 TTAAAAC--- CCAGAGACCG ATAGCGCGCA GGTAGAGTGA TCGAAAGATG 
                                                 TAAATACCGG CCAGAGACCG ATAGCGCACA AGTAGAGTGA TCGAAAGATG 
                                                 TAAATACCGG CCAGAGACCG ATAGCGCACA AGTAGAGTGA TCGAAAGATG 
                                                 TAAATACCGG CCAGAGACCG ATAGCGCACA AGTAGAGTGA TCGAAAGATG 
                                                 TAAATACCGG CCAGAGACCG ATAGCGCACA AGTAGAGTGA TCGAAAGATG 
                                                 TAAATACCGG CCAGAGACCG ATAGCGCACA AGTAGAGTGA TCGAAAGATG 
                                                 TAAATACCGG CCAGAGACCG ATAGCGCACA AGTAGAGTGA TCGAAAGATG 
                                                 TAAATATTGG CCAGAGACCG ATAGCGCACA AGTAGAGTGA TCGAAAGATG 
                                                 TAAATATTGG CCAGAGACCG ATAGCGCACA AGTAGAGTGA TCGAAAGATG 
                                                 TAAATATTGG CCAGAGACCG ATAGCGCACA AGTAGAGTGA TCGAAAGATG 
                                                 TAAATATTGG CCAGAGACCG ATAGCGCACA AGTAGAGTGA TCGAAAGATG 
                                                 TAAATACTGG CCAGAGACCG ATAGCGCACA AGTAGAGTGA TCGAAAGATG 
                                                 TAAATACTGG CCAGAGACCG ATAGCGCACA AGTAGAGTGA TCGAAAGATG 
                                                 TAAATACTGG CCAGAGACCG ATAGCGCACA AGTAGAGTGA TCGAAAGATG 
                                                 ---------- ---------- ---------- ---------- ---------- 
                                                 TAAATATTGG CCAGAGACCG ATAGCGCACA AGTAGAGTGA TCGAAAGATG 
                                                 TAAATATTGG CCAGAGACCG ATAGCGCACA AGTAGAGTGA TCGAAAGATG 
                                                 TAAATA-TGG CCAGAGACCG ATAGCGCACA AGTAGAGTGA TCGAAAGATG 
                                                 ---------- ---------- ---------- ---------- ---------- 
                                                 TAAATATTGG CCAGAGACCG ATAGCGCACA AGTAGAGTGA TCGAAAGATG 
                                                 TAAATATTGG CCAGAGACCG ATAGCGCACA AGTAGAGTGA TCGAAAGATG 
                                                 TAAATACCGG CCAGAGACCG ATAGCGCACA AGTAGAGTGA TCGAAAGATG 
                                                 TAAATACCGG CCAGAGACCG ATAGCGCACA AGTAGAGTGA TCGAAAGATG 
                                                 TAAATATTGG CCAGAGACCG ATAGCGCACA AGTAGAGTGA TCGAAAGATG 
                                                 TAAATACTGG CCAGAGACCG ATAGCGCACA AGTAGAGTGA TCGAAAGATG 
                                                 ---------- ---------- ---------- ---------- ---------- 
                                                 TAAATATTGG CCAGAGACCG ATAGCGCACA AGTAGAGTGA TCGAAAGATG 
                                                 TAAATATTGG CCAGAGACCG ATAGCGCACA AGTAGAGTGA TCGAAAGATG 
                                                 TAAATATTGG CCAGAGACCG ATAGCGCACA AGTAGAGTGA TCGAAAGATG 
                                                 TAAATATTGG CCAGAGACCG ATAGCGCACA AGTAGAGTGA TCGAAAGATG 
                                                 TAAATATTGG CCAGAGACCG ATAGCGCACA AGTAGAGTGA TCGAAAGATG 
                                                 TAAATACCGG CCAGAGACCG ATAGCGCACA AGTAGAGTGA TCGAAAGATG 
                                                 TAAATACCGG CCAGAGACCG ATAGCGCACA AGTAGAGTGA TCGAAAGATG 
                                                 TAAATACTGG CCAGAGACCG ATAGCGCACA AGTAGAGTGA TCGAAAGATG 
                                                 TAAATACTGG CCAGAGACCG ATAGCGCACA AGTAGAGTGA TCGAAAGATG 
                                                 TAAATACTGG CCAGAGACCG ATAGCGCACA AGTAGAGTGA TCGAAAGATG 
                                                 TAAATACCGG CCAGAGACCG ATAGCGCACA AGTAGAGTGA TCGAAAGATG 
                                                 TAAATATTGG CCAGAGACCG ATAGCGCACA AGTAGAGTGA TCGAAAGATG 
                                                 TAAATACTGG CCAGAGACCG ATAGCGCACA AGTAGAGTGA TCGAAAGATG 
                                                 ---------- ---------- ---------- ---------- ---------- 
                                                 TAAATACTGG CCAGAGACCG ATAGCGCACA AGTAGAGTGA TCGAAAGATG 
                                                 TAAATACCGG CCAGAGACCG ATAGCGCACA AGTAGAGTGA TCGAAAGATG 
                                                 TAAATACCGG CCAGAGACCG ATAGCGCACA AGTAGAGTGA TCGAAAGATG 
                                                 ---------- ---------- ---------- ---------- ---------- 
                                                 TAAATACCGG CCAGAGACCG ATAGCGCACA AGTAGAGTGA TCGAAAGATG 
                                                 TAAATATTGG CCAGAGACCG ATAGCGCACA AGTAGAGTGA TCGAAAGATG 
                                                 TAAATACTGG CCAGAGACCG ATAGCGCACA AGTAGAGTGA TCGAAAGATG 
                                                 ---------- ---------- ---------- ---------- ---------- 

                                                 AAAAGTACTT TGAAAAGAGG GTTAAACAGC ACGTGAAATT GTTGAAAGGG 
                                                 AAAAGTACTT TGAAAAGAGG GTTAAACAGC ACGTGAAATT GTTGAAAGGG 
                                                 AAAAGTACTT TGAAAAGAGG GTTAAACAGC ACGTGAAATT GTTGAAAGGG 
                                                 AAAAGTACTT TGAAAAGAGG GTTAAACAGC ACGTGAAATT GTTGAAAGGG 
                                                 AAAAGTACTT TGAAAAGAGG GTTAAACAGC ACGTGAAATT GTTGAAAGGG 
                                                 AAAAGTACTT TGAAAAGAGG GTTAAACAGC ACGTGAAATT GTTGAAAGGG 
                                                 AAAAGTACTT TGAAAAGAGG GTTAAACAGC ACGTGAAATT GTTGAAAGGG 
                                                 AAAAGTACTT TGAAAAGAGG GTTAAACAGC ACGTGAAATT GTTGAAAGGG 
                                                 AAAAGTAC-T TGAAAAGAGG GTTAAACAGC ACGTGAAATT GTTGAAAGGG 
                                                 AAAAGTAC-T TGAAAAGAGG GTTAAACAGC ACGTGAAATT GTTGAAAGGG 
                                                 AAAAGTACTT TGAAAAGAGG GTTAAACAGC ACGTGAAATT GTTGAAAGGG 
                                                 AAAAGTACTT TGAAAAGAGG GTTAAACAGC ACGTGAAATT GTTGAAAGGG 
                                                 ---------- ---------- ---------- ---------- ---------- 
                                                 ---------- ---------- ---------- ---------- ---------- 
                                                 ---------- ---------- ---------- ---------- ---------- 
                                                 AAAAGTACTT TGAAAAGAGG GTTAAACAGC ACGTGAAATT GTTGAAAGGG 
                                                 AAAAGTACTT TGAAAAGAGG GTTAAAAAGC ACGTGAAATT GTTGAAAGGG 
                                                 AAAAGTACTT TGAAAAGAGG GTTAAACAGC ACGTGAAATT GTTGAAAGGG 
                                                 AAAAGTACTT TGAAAAGAGG GTTAAACAGC ACGTGAAATT GTTGAAAGGG 
                                                 AAAAGTACTT TGAAAAGAGG GTTAAACAGC ACGTGAAATT GTTGAAAGGG 
                                                 AAAAGTACTT TGAAAAGAGG GTTAAACAGC ACGTGAAATT GTTGAAAGGG 
                                                 AAAAGTACTT TGAAAAGAGG GTTAAACAGC ACGTGAAATT GTTGAAAGGG 
                                                 AAAAGTAC-T TGAAAAGAGG GTTAAACAGC ACGTGAAATT GTTGAAAGGG 
                                                 AAAAGTAC-T TGAAAAGAGG GTTAAACAGC ACGTGAAATT GTTGAAAGGG 
                                                 AAAAGTACTT TGAAAAGAGG GTTAAACAGC ACGTGAAATT GTTGAAAGGG 
                                                 AAAAGTACTT TGAAAAGAGG GTTAAACAGC ACGTGAAATT GTTGAAAGGG 
                                                 AAAAGTAC-T TGAAAAGAGG GTCAAACAGC ACGTGAACTC GTGAAAGGGA 
                                                 AAAAGTACTT TGAAAAGAGG GTTAAACAGC ACGTGAAATT GTTGAAAGGG 
                                                 AAAAGTACTT TGAAAAGAGG GTTAAACAGC ACGTGAAATT GTTGAAAGGG 
                                                 AAAAGTACTT TGAAAAGAGG GTTAAACAGC ACGTGAAATT GTTGAAAGGG 
                                                 AAAAGTACTT TGAAAAGAGG GTTAAACAGC ACGTGAAATT GTTGAAAGGG 
                                                 AAAAGTACTT TGAAAAGAGG GTTAAACAGC ACGTGAAATT GTTGAAAGGG 
                                                 AAAAGTACTT TGAAAAGAGG GTTAAACAGC ACGTGAAATT GTTGAAAGGG 
                                                 AAAAGTACTT TGAAAAGAGG GTTAAACAGC ACGTGAAATT GTTGAAAGGG 
                                                 AAAAGTACTT TGAAAAGAGG GTTAAACAGC ACGTGAAATT GTTGAAAGGG 
                                                 AAAAGTACTT TGAAAAGAGG GTTAAACAGC ACGTGAAATT GTTGAAAGGG 
                                                 AAAAGTACTT TGAAAAGAGG GTTAAACAGC ACGTGAAATT GTTGAAAGGG 
                                                 AAAAGTACTT TGAAAAGAGG GTTAAACAGC ACGTGAAATT GTTGAAAGGG 
                                                 AAAAGTACTT TGAAAAGAGG GTTAAACAGC ACGTGAAATT GTTGAAAGGG 
                                                 AAAAGTACTT TGAAAAGAGG GTTAAACAGC ACGTGAAATT GTTGAAAGGG 
                                                 ---------- ---------- ---------- ---------- ---------- 
                                                 AAAAGTACTT --GAAAAGAG GGTAAACAGC ACGTGAAATT GTTGAAAGGG 
                                                 AAAAGTACTT --GAAAAGAG GGTAAACAGC ACGTGAAATT GTTGAAAGGG 
                                                 AAAAGTACTT TGAAAAGAGG GTTAAACAGC ACGYGAAATT G-TGAAAGSG 
                                                 ---------- ---------- ---------- ---------- ---------- 
                                                 AAAAGTACTT TGAAAAGAGG GTTAAACAGC ACGTGAAATT GTTGAAAGGG 
                                                 AAAAGTACTT TGAAAAGAGG GTTAAACAGC ACGTGAAATT GTTGAAAGGG 
                                                 AAAAGTACTT TGAAAAGAGG GTTAAACAGC ACGTGAAATT GTTGAAAGGG 
                                                 AAAAGTACTT TGAAAAGAGG GTTAAACAGC ACGTGAAATT GTTGAAAGGG 
                                                 AAAAGTACTT TGAAAAGAGG GTTAAACAGC ACGTGAAATT GTTGAAAGGG 
                                                 AAAAGTACTT TGAAAAGAGG GTTAAACAGC ACGTGAAATT GTTGAAAGGG 
                                                 ---------- ---------- ---------- ---------- ---------- 
                                                 AAAAGTACTT TGAAAAGAGG GTTAAACAGC ACGTGAAATT GTTGAAAGGG 
                                                 AAAAGTACTT TGAAAAGAGG GTTAAACAGC ACGTGAAATT GTTGAAAGGG 
                                                 AAAAGTACTT TGAAAAGAGG GTTAAACAGC ACGTGAAATT GTTGAAAGGG 
                                                 AAAAGTACTT TGAAAAGAGG GTTAAACAGC ACGTGAAATT GTTGAAAGGG 
                                                 AAAAGTACTT TGAAAAGAGG GTTAAACAGC ACGTGAAATT GTTGAAAGGG 
                                                 AAAAGCACTT TGAAAAGAGG GTTAAATAGC ACGTGAAATT GTTGAAAGGG 
                                                 AAAAGCACTT TGAAAAGAGG GTTAAATAGC ACGTGAAATT GTTGAAAGGG 
                                                 AAAAGCACTT TGAAAAGAGG GTTAAATAGC ACGTGAAATT GTTGAAAGGG 
                                                 AAAAGTACTT TGAAAAGAGG GTTAAACAGT ACGTGAAATT GTTGAAAGGG 
                                                 AAAAGTACTT TGAAAAGAGG GTTAAACAGT ACGTGAAATT GTTGAAAGGG 
                                                 AAAAGTACTT TGAAAAGAGG GTTAAACAGC ACGTGAAATT GTTGAAAGGG 
                                                 AAAAGTACTT TGAAAAGAGG GTTAAACAGC ACG-GAAATT GTTGAAAGGG 
                                                 AAAAGTACTT TGAAAAGAGG GTTAAATAGC ACGTGAAATT GTTGAAAGGG 
                                                 ---------- ---------- ---------- ---------- ---------- 
                                                 AAAAGCACTT TGAAAAGAGG GTTAAATAGC ACGTGAAATT GTTGAAAGGG 
                                                 AAAAGTACTT TGAAAAGAGG GTTAAACAGC ACGTGAAATT GTTGAAAGGG 
                                                 AAAAGTACTT TGAAAAGAGG GTTAAACAGC ACGTGAAATT GTTGAAAGGG 
                                                 ---------- ---------- ---------- ---------- ---------- 
                                                 AAAAGTACTT TGAAAAGAGG GTTAAACAGC ACGTGAAATT GTTGAAAGGG 
                                                 AAAAGTACTT TGAAAAGAGG GTTAAACAGC ACGTGAAATT GTTGAAAGGG 
                                                 AAAAGTACTT TGAAAAGAGG GTTAAACAGC ACGTGAAATT GTTGAAAGGG 
                                                 ---------- ---------- ---------- ---------- ---------- 

                                                 AAGCGTTTAT GACCAGACTT TTTCTAGGCG GATCATCCGG TGTTCTCACC 
                                                 AAGCGTTTAT GACCAGACTT TTTCTAGGCG GATCATCCGG TGTTCTCACC 
                                                 AAGCGTTTAT GACCAGACTT TTTCTAGGTG GATCATCCGG TGTTTTCACC 
                                                 AAGCGTTTAT GACCAGACTT TTTCTAGGTG GATCATCCGG TGTTTTCACC 
                                                 AAGCGTTTAT GACCAGACTT TTTCTAGGCG GATCATCCGG TGTTCTCACC 
                                                 AAGCGTTTAT GACCAGACTT TTTCTAGGCG GATCATCCGG TGTTCTCACC 
                                                 AAGCGTTTAT GACCAGACTT TTTCTAGGTG GATCATCCGG TGTTCTCACC 
                                                 AAGCGTTTAT GACCAGACTT TTTCTAGGTG GATCATCCGG TGTTCTCACC 
                                                 AAGCGTTTAT GACCAGACTT TTTCTAGGCG GATCATCCGG TGTTCTCACC 
                                                 AAGCGTTTAT GACCAGACTT TTTCTAGGCG GATCATCCGG TGTTCTCACC 
                                                 AAGCGTTTAT GACCAGACTT TTTCTAGGCG GATCATCCGG TGTTTTCACC 
                                                 AAGCGTTTAT GACCAGACTT TTTCTGGGCG GATCATCCGG TGTTCTCACC 
                                                 ---------- ---------- ---------- ---------- ---------- 
                                                 ---------- ---------- ---------- ---------- ---------- 
                                                 ---------- ---------- ---------- ---------- ---------- 
                                                 AAGCGTTTAT GACCAGACTT TTTCTAGGCG GATCATCCGG TGTTCTCACC 
                                                 AAGCGTTTAT GACCAGACTT TTTCCAGGCG GATCATCCGG TGTTCTCACC 
                                                 AAGCGTTTAT GACCAGACTT TTTCTAGGCG GATCATCCGG TGTTTTCACC 
                                                 AAGCGTTTAT GACCAGACTT TTTCTGGGCG GATCATCCGG TGTTCTCACC 
                                                 AAGCGTTTAT GACCAGACTT TTTCTGGGCG GATCATCCGG TGTTCTCACC 
                                                 AAGCGTTTAT GACCAGACTT TTTCCAGGCG GATCATCCGG TGTTCTCACC 
                                                 AAGCGTTTAT GACCAGACTT TTTCCAGGCG GATCATCCGG TGTTTTCACC 
                                                 AAGCGTTTAT GACCAGACTT TTTCTAGGCG GATCATCCGG TGTTCTCACC 
                                                 AAGCGTTTAT GACCAGACTT TTTCTAGGCG GATCATCCGG TGTTCTCACC 
                                                 AAGCGTTTAT GACCAGACTT TTTCTAGGCG GATCATCCGG TGTTCTCACC 
                                                 AAGCGTTTAT GACCAGACTT TTTCTAGGCG GATCATCCGG TGTTCTCACC 
                                                 AGCGTTTCAT GACCAGAC-T TTTCTAGGCG GATCATCCGG TGATCTCACC 
                                                 AAGCGTTTAT GACCAGACTT TTTCTAGGCG GATCATCCGG TGTTCTCACC 
                                                 AAGCGTTTAT GACCAGACTT TTTCTAGGCG GATCATCCGG TGTTCTCACC 
                                                 AAGCGTTTAT GACCAGACTT TTTCTAGGCG GATCATCCGG TGTTCTCACC 
                                                 AAGCGTTTAT GACCAGACTT TTTCTAGGCG GATCATCCGG TGTTCTCACC 
                                                 AAGCGTTTAT GACCAGACTT TTTCTAGGCG GATCATCCGG TGTTCTCACC 
                                                 AAGCGTTTAT GACCAGACTT TTTCTAGGCG GATCATCCGG TGTTCTCACC 
                                                 AAGCGTTTAT GACCAGACTT TTTCTAGGCG GATCATCCGG TGTTCTCACC 
                                                 AAGCGTTTAT GACCAGACTT TTTCTAGGCG GATCATCCGG TGTTCTCACC 
                                                 AAGCGTTTAT GACCAGACTT TTTCTAGGCG GATCATCCGG TGTTCTCACC 
                                                 AAGCGTTTAT GACCAGACTT TTTCTAGGCG GATCATCCGG TGTTCTCACC 
                                                 AAGCGTTTAT GACCAGACTT TTTCTAGGCG GATCATCCGG TGTTCTCACC 
                                                 AAGCGTTTAT GACCAGACTT TTTCTAGGCG GATCATCCGG TGTTCTCACC 
                                                 AAGCGTTTAT GACCAGACTT TTTCTAGGCG GATCATCCGG TGTTCTCACC 
                                                 ---------- ---------- ---------- ---------- ---------- 
                                                 AAGCGTTTAT GACCAGAC-T TTTCTAGGCG GATCATCCGG TGTTATCACC 
                                                 AAGCGTTTAT GACCAGAC-T TTTCTAGGCG GATCATCCGG TGTTATCACC 
                                                 AAGCGTTTAT GACCAGACTT TTTCTAGGCG GATCATCCGG TGTTCTCACC 
                                                 ---------- ---------- ---------- ---------- ---------- 
                                                 AAGCGTTTAT GACCAGACTT TTTCTAGGCG GATCATCCGG TGTTCTCACC 
                                                 AAGCGTTTAT GACCAGACTT TTTCTAGGCG GATCATCCGG TGTTCTCACC 
                                                 AAGCGTTTAT GACCAGACTT TTTCTAGGCG GATCATCCGG TGTTCTCACC 
                                                 AAGCGTTTAT GACCAGACTT TTTCTAGGCG GATCATCCGG TGTTCTCACC 
                                                 AAGCGTTTAT GACCAGACTT TTTCTGGGCG GATCATCCGG TGTTCTCACC 
                                                 AAGCGTTTAT GACCAGACTT TTTCTGGGCG GATCATCCGG TGTTCTCACC 
                                                 ---------- ---------- ---------- ---------- ---------- 
                                                 AAGCGTTTAT GACCAGACTT TTTCTAGGCG GATCATCCGG TGTTCTCACC 
                                                 AAGCGTTTAT GACCAGACTT TTTCTAGGCG GATCATCCGG TGTTCTCACC 
                                                 AAGCGTTTAT GACCAGACTT TTTCTAGGCG GATCATCCGG TGTTCTCACC 
                                                 AAGCGTTTAT GACCAGACTT TTTCCAGGCG GATCATTTTG TGTTTTCAAC 
                                                 AAGCGTTTAT GACCAGACTT TTTCCAGGCG GATCATCCGG TGTTCTCACC 
                                                 AAGCGTTTAT GACCAGACTT TTTCCAGGCG AATCATCCGG TGTTCTCGCC 
                                                 AAGCGTTTAT GACCAGACTT TTTCCAGGCG GATCATCCGG TGTTCTCACC 
                                                 AAGCGTTTAT GACCAGACTT TTTCCAGGCG GATCATCCGG TGTTCTCACC 
                                                 AAGCGTTTAT GACCAGACTT TTTCCAGGCG GATCATCCGG TGTTCTCACC 
                                                 AAGCGTTTAT GACCAGACTT TTTCCAGGCG GATCATCCGG TGTTCTCACC 
                                                 AAGCGTTTAT GACCAGACTT TTTCTAGGCG GATCATCCGG TGTTCTCACC 
                                                 AAGCGTTTAT GACCAGACTT TTTCTAGGCG GATCATCCGG TGTTCTCACC 
                                                 AAGCGTTTAT GACCAGACTT TTTCTAGGAG GATCATCCGG TGTTCTCACC 
                                                 ---------- ---------- ---------- ---------- ---------- 
                                                 AAGCGTTTAT GACCAGACTT TTTCTAGGCA GATCATCCGG TGTTCTCACC 
                                                 AAGCGTTTAT GACCAGACTT TTTCTAGGCG GATCATCCGG TGTTCTCACC 
                                                 AAGCGTTTAT GACCAGACTT TTTCTAGGCG GATCATCCGG TGTTCTCACC 
                                                 ---------- ---------- ---------- ---------- ---------- 
                                                 AAGCGTTTAT GACCAGACTT TTTCTAGGCG GATCATCCGG TGTTCTCACC 
                                                 AAGCGTTTAT GACCAGACTT TTTCTGGGCG GATCATCCGG TGTTCTCGCC 
                                                 AAGCGTTTAT GACCAGACTT TTTCTGGGCG GATCATCCGG TGTTCTCACC 
                                                 ---------- ---------- ---------- ---------- ---------- 

                                                 GGT-GCACTT TGCCTAGTCT AGGCCAGCAT CGGTTTCTGT AGGGGGATAA 
                                                 GGT-GCACTT TGCCTAGTCT AGGCCAGCAT CGGTTTCTGT AGGGGGATAA 
                                                 GGT-GCACTT TACCTAGTTT AGGCCAGCAT CGGTTTCTAT AGAGGGATAA 
                                                 GGT-GCACTT TACCTAGTTT AGGCCAGCAT CGGTTTCTAT AGAGGGATAA 
                                                 GGT-GCACTT TGTCTAGTTT AGGCCAGCAT CGGTTTCTAT AGGGGGATAA 
                                                 GGT-GCACTT TGTCTAGTTT AGGCCAGCAT CGGTTTCTAT AGGGGGATAA 
                                                 GGT-GCACTT TACCTAGTTT AGGCCAGCAT CGGTTTTCGT AGGGGGATAA 
                                                 GGT-GCACTT TACCTAGTTT AGGCCAGCAT CGGTTTTCGT AGGGGGATAA 
                                                 GGT-GCACTT TGCCTAGTGG AGGCCAGCAT CGGTTTCTAT AGGGGGATAA 
                                                 GGT-GCACTT TGCCTAGTGG AGGCCAGCAT CGGTTTCTAT AGGGGGATAA 
                                                 GGT-GCACTT TGCCTAGTAG AGGCCAGCAT CGGTTTCTAT AGGAGGATAA 
                                                 GGT-GCACTT TGCCTAGTTT AGGCCAGCAT CGGTTTCCTT AGGGGGATAA 
                                                 ---------- ---------- ---------- ---------- ---------- 
                                                 ---------- ---------- ---------- ---------- ---------- 
                                                 ---------- ---------- ---------- ---------- ---------- 
                                                 GGT-GCACTT TGCCTAGTTT AGGCCAGCAT CGGTTTCTGT AGAGGGATAA 
                                                 GGT-GCACTT TGCCTGGTCT AGGCCAGCAT CGGTTCTTGT GGGGGGATAA 
                                                 GGT-GCACTT TGTCTAGTTT AGGCCAGCAT CGGTTTTTGT AGGGGGATAA 
                                                 GGT-GCACTT TGCCCAGTCT AGGCCAGCAT CGGTTTCTGT AGGGGGATAA 
                                                 GGT-GCACTT TGCCCAGTCT AGGCCAGCAT CGGTTTCTGT AGGGGGATAA 
                                                 GGT-GCACTT TGCCTGGTTT AGGCCAGCAT CGGTTTCTGT AGGGGGATAA 
                                                 GGT-GCACTT TGCCTGGTTT AGGCCAGCAT CGGTTTCTGT AGGGGGATAA 
                                                 GGT-GCACTT TGTCTAGTTT AGGCCAACAT CGGTTTCCGT AGGGGGATAA 
                                                 GGT-GCACTT TGTCTAGTTT AGGCCAACAT CGGTTTCCGT AGGGGGATAA 
                                                 GGT-GCACTT TGCCTAGTCT AGGCCAGCAT CGGTTTTCGT AGAGGGATAA 
                                                 GGT-GCACTT TGCCTAGTCT AGGCCAGCAT CGGTTTTCGT AGAGGGATAA 
                                                 GGT-GCACTC TGTCTAGTTT AGGCCAGCAT CGGTTTCCGT AGAGGGATAA 
                                                 GGT-GCACTT CGTCTAGTTT AGGCCAACAT CGGTTTCTGT AGGGGGATAA 
                                                 GGT-GCACTT CGTCTAGTTT AGGCCAACAT CGGTTTCTGT AGGGGGATAA 
                                                 GGT-GCACTT CGTCTAGTTT AGGCCAACAT CGGTTTCTGT AGGGGGATAA 
                                                 GGT-GCACTT CGTCTAGTTT AGGCCAACAT CGGTTTCTGT AGGGGGATAA 
                                                 GGT-GCACTT CGTCTAGTTT AGGCCAACAT CGGTTTCTGT AGGGGGATAA 
                                                 GGT-GCACTT CGTCTAGTTT AGGCCAACAT CGGTTTCTGT AGGGGGATAA 
                                                 GGT-GCACTT TGTCTAGTTT AGGCCAGCAT CGGTTTTCGT AGGGGGATAA 
                                                 GGT-GCACTC TGTCTAGTTT AGGCCAGCAT CGGTTTCTAT AGGGGGATAA 
                                                 GGT-GCACTC TGTCTAGTTT AGGCCAGCAT CGGTTTCTAT AGGGGGATAA 
                                                 GGT-GCACTT TGTCTAGTTT AGGCCAGCAT CGGTTTCTAT AGGGGGATAA 
                                                 GGT-GCACTT TGTCTAGTTT AGGCCAGCAT CGGTTTCTAT AGGGGGATAA 
                                                 GGT-GCACTT TGTCTAGTTT AGGCCAGCAT CGGTTTCTAT AGGGGGATAA 
                                                 GGT-GCACTT CGTCTAGTTT AGGCCAACAT CGGTTTCTGT AGGGGGATAA 
                                                 ---------- ---------- ---------- ---------- ---------- 
                                                 GGT-GCACTT TGCCTAGTCT AGGCCAGCAT CGGTTTCTGT AGGGGGATAA 
                                                 GGT-GCACTT TGCCTAGTCT AGGCCAGCAT CGGTTTCTGT AGGGGGATAA 
                                                 GGT-GCACTT TGCCTAGTCT AGGCCAGCAT CGGTTTCCGT AGGGGGATAA 
                                                 ---------- ---------- ---------- ---------- ---------- 
                                                 GGT-GCACTT TGTCTAGTTT AGGCCAGCAT CGGTTTTTAT AGGGGGATAA 
                                                 GGT-GCACTT TGTCTAGTTT AGGCCAGCAT CGGTTTTTAT AGGGGGATAA 
                                                 GGT-GCACTT TGCCTAGTGG AGGCCAGCAT CGGTTTTTGT AGGGGGATAA 
                                                 GGT-GCACTT TGCCTAGTGG AGGCCAGCAT CGGTTTTTGT AGGGGGATAA 
                                                 GGT-GCACTT TGCCCAGTTT AGGCCAGCAT CGGTTTCCGT AGGGGGATAA 
                                                 GGT-GCACTT TGCCCAGTCT AGGCCAGCAT CGGTTTTCGT AGGGGGATAA 
                                                 ---------- ---------- ---------- ---------- ---------- 
                                                 GGT-GCACTT TGTCTAGTTT AGGCCAGCAT CGGTTTTCAT AGGGGGATAA 
                                                 GGT-GCACTT TGTCTAGTTT AGGCCAGCAT CGGTTTTTAT AGGGGGATAA 
                                                 GGT-GCACTT TGTCTAGTTT AGGCCAGCAT CGGTTTTTAT AGGGGGATAA 
                                                 GGTAGCACTT TGCCTGGTTT AGGCCAGCAT AGGTTTCTGT AGGGGGATAA 
                                                 GGT-GCACTT TGCCTGGTTT AGGCCAGCAT CGGTTTCCGT AGGGGGATAA 
                                                 GGT-GCACTT CGTCTGGTTG AGGCCAGCAT CGGTTTCCGT GGGGGGATAA 
                                                 GGT-GCACTT CGTCTGGTTG AGGCCAGCAT CGGTTTTCGT AGAGGGATAA 
                                                 GGT-GCACTT CGTCTGGTTG AGGCCAGCAT CGGTTTTCGT GGTGGGATAA 
                                                 GGT-GCACTT TGCCTGGTTT AGGCCAGCAT CGGTTTCTGT AGAGGGATAA 
                                                 GGT-GCACTT TGCCTGGTTT AGGCCAGCAT CGG-TTCTGT AGAGGGATAA 
                                                 GGT-GCACTT CGTCTAGTTT AGGCCAACAT CGGTTTCTGT AGGGGGATAA 
                                                 GGT-GCACTT TGTCTAGTTT AGGCCAGCAT CGGTTTCTGT AGGGGGATAA 
                                                 GGT-GCACTT TTCCTAGTGA AGGCCAGCAT CGGTTTCTGT AGAGGGATAA 
                                                 ---------- ---------- ---------- ---------- ---------- 
                                                 GGT-GCACTT TGCCTAGTTG AGGCCAGCAT CGGTTTCTAT AGAGGGATAA 
                                                 GGT-GCACTT CGTCTAGTTT AGGCCAACAT CGGTTTCTGT AGGGGGATAA 
                                                 GGT-GCACTT TGCCTAGTGG AGGCCAGCAT CGGTTTCTAT AGGGGGATAA 
                                                 ---------- ---------- ---------- ---------- ---------- 
                                                 GGT-GCACTT TGTCTAGTTT AGGCCAACAT CGGTTTCCGT AGGGGGATAA 
                                                 GGT-GCACTT TGCCCAGTCT AGGCCAGCAT CGGTTCCTGT AGGGGGATAA 
                                                 GGT-GCACTT TGCCTAGTTT AGGCCAGCAT CGGTTTCCTT AGGGGGATAA 
                                                 ---------- ---------- ---------- ---------- ---------- 

                                                 AATTGGTGGG AATGTGGCTC CCTCGGGAGT G-TATAGCCC GCTAAATAAT 
                                                 AATTGGTGGG AATGTGGCTC CCTCGGGAGT G-TATAGCCC GCTAAATAAT 
                                                 AATCGGTGGG AATGTGGCTC CCTCGGGAGT GTTATAGCCC GTCGAATAAT 
                                                 AATCGGTGGG AATGTGGCTC CCTCGGGAGT GTTATAGCCC GTCGAATAAT 
                                                 AATCGACGGG AATGTGGCTC CCTCGGGAGT GTTATAGCCC GTTGAATAAT 
                                                 AATCGACGGG AATGTGGCTC CCTCGGGAGT GTTATAGCCC GTTGAATAAT 
                                                 AACTGGTGGG AATGTGGCTC CTCCGGGAGT GTTATAGCCC GCTAGATAAT 
                                                 AACTGGTGGG AATGTGGCTC CTCCGGGAGT GTTATAGCCC GCTAGATAAT 
                                                 AACTGGCAGG AATGTGGCTC CTCCGGGAGT GTTATAGCCT GCTAGATAAT 
                                                 AACTGGCAGG AATGTGGCTC CTCCGGGAGT GTTATAGCCT GCTAGATAAT 
                                                 AACTGTCAGG AATGTGGCTC CTTCGGGAGT GTTATAGCCT GGCAGATAAT 
                                                 AATTAGCGGG AATGTGGCTC CTTCGGGAGT GTTATAGCCT GCTAAATAAT 
                                                 ---------- ---------- ---------- ---------- ---------- 
                                                 ---------- ---------- ---------- ---------- ---------- 
                                                 ---------- ---------- ---------- ---------- ---------- 
                                                 AATTGGTGGG AATGTGGCTC CCTCGGGAGT GTTATAGCCC GCTAAATAAT 
                                                 AATCGGCGGG AATGTGGCTC CCCCGGGAGT GTTATAGCCC GCCGAACAAT 
                                                 AATCAGCAGG AATGTAGCTC CCCCGGGAGT GTTATAGCCT GTTGAATAAT 
                                                 AATTAGTGGG AATGTGGCTC CCTCGGGAGT GTTATAGCCT GCTAAATAAT 
                                                 AATTAGTGGG AATGTGGCTC CCTCGGGAGT GTTATAGCCT GCTAAATAAT 
                                                 AATCAGCAGG AACGTGGCTC CCTCGGGAGT GTTATAGCCT GTTGAATAAT 
                                                 AATCAGCAGG AACGTGGCTC CCTCGGGAGT GTTATAGCCT GTTGAATAAT 
                                                 AATCAGTAGG AATGTAGCTC CTTCGGGAGT GTTATAGCCT GTTGAATAAT 
                                                 AATCAGTAGG AATGTAGCTC CTTCGGGAGT GTTATAGCCT GTTGAATAAT 
                                                 AATTAGTAGG AACGTGGCTC CCCCGGGAGT GTTATAGCCT GCTAAATAAT 
                                                 AATTAGTAGG AACGTGGCTC CCCCGGGAGT GTTATAGCCT GCTAAATAAT 
                                                 AATTAGTGGG AATGTGGCTC CCTCGGGAGT GTTATAGCCC GCTAAATAAT 
                                                 AATCGGTAGG AACGTAGCTC CTTCGGGAGT GTTATAGCCT GCCGAATAAT 
                                                 AATCGGTAGG AACGTAGCTC CTTCGGGAGT GTTATAGCCT GCCGAATAAT 
                                                 AATCGGTAGG AACGTAGCTC CTTCGGGAGT GTTATAGCCT GCCGAATAAT 
                                                 AATCGGTAGG AACGTAGCTC CTTCGGGAGT GTTATAGCCT GCCGAATAAT 
                                                 AATCGGTAGG AACGTAGCTC CTTCGGGAGT GTTATAGCCT GCCGAATAAT 
                                                 AATCGGTAGG AACGTAGCTC CTTCGGGAGT GTTATAGCCT GCCGAATAAT 
                                                 AATCAGCAGG AATGTGGCTC TTTTGGGAGT GTTATAGCCT GTTGAATAAT 
                                                 AATCAGCAGG AATGTGGCTC CCCCGGGAGT GTTATAGCCT GTTGAATAAT 
                                                 AATCAGCAGG AATGTGGCTC CCCCGGGAGT GTTATAGCCT GTTGAATAAT 
                                                 AATTAGTGGG AATGTGGCTC CTCCGGGAGT GTTATAGCCC GCTAAATAAT 
                                                 AATTAGCGGA AATGTGGCTC TYTCGGGAGT GTTATAGCCT GTTAAATAAT 
                                                 AATTAGCGGA AATGTGGCTC TYTCGGGAGT GTTATAGCCT GTTAAATAAT 
                                                 AATCGGTAGG AACGTAGCTC CCTCGGGAGT GTTATAGCCT GTCGAATAAT 
                                                 ---------- ---------- ---------- ---------- ---------- 
                                                 AATTAGTGGG AATGTGGCTC CCTCGGGAGT GTTATAGCCT GTTAAATAAT 
                                                 AATTAGTGGG AATGTGGCTC CCTCGGGAGT GTTATAGCCT GTTAAATAAT 
                                                 AATTAGTGGG AATGTGGCTC CCTCGGGAGT GTTATAA-CT GCTAAATAAT 
                                                 ---------- ---------- ---------- ---------- ---------- 
                                                 AATCGGTGGG AATGTGGCTC CCTCGGGAGT GTTATAGCCC GCCGAATAAT 
                                                 AATCGGTGGG AATGTGGCTC CCTCGGGAGT GTTATAGCCC GCCGAATAAT 
                                                 AACTGGCGGG AATGTGGCTC CCTCGGGAGT GTTATAGCCT GCTAGATAAT 
                                                 AACTGGCGGG AATGTGGCTC CCTCGGGAGT GTTATAGCCT GCTAGATAAT 
                                                 AATTAGTGGG AACGTGGCTC CCTCGGGAGT GTTATAGCCT GCTAAATAAT 
                                                 AATTTGTGGG AACGTGGCTC CCTCGGGAGT GTTATAGCCT GCTAAATAAT 
                                                 ---------- ---------- ---------- ---------- ---------- 
                                                 AATCGGTGGG AATGTGGCTC CCTCGGGAGT GTTATAGCCC GCCGAATAAT 
                                                 AATCGGTGGG AATGTGGCTC CCTCGGGAGT GTTATAGCCC GCCGAATAAT 
                                                 AATCGGTGGG AATGTGGCTC CCTCGGGAGT GTTATAGCCC GCCGAATAAT 
                                                 AATCAGTGGG AATGTGGATC CTTCGGGAGT GTTATAGCCG AGCGAATAAT 
                                                 AATCAGTGGG AATGTGGCTC CTTCGGGAGT GTTATAGCCT GCCGAATAAT 
                                                 AAGCGGTGGG AATGTGACTC CTCCGGGAGT GTTATAGCCC GCCGTATAAT 
                                                 AAGCAGTAGG AATGTGGTTC CTCCGGGAAT GTTATAGCCT ATTGTATAAT 
                                                 AAGTAGTAGG AATGTGACTC CTCCGGGAGT GTTATAGCCT ATTGTATAAT 
                                                 AATCAGTAGG AATGTGGCTC CCTCGGGAGT GTTATAGCCT GTTGAATAAT 
                                                 AATCAGTAGG AATGTGGCTC CCTCGGGAGT GTTATAGCCT GTTGAATAAT 
                                                 AATCGGTAGG AACGTAGCTC CTTCGGGAGT GTTATAGCCT GCCGAATAAT 
                                                 AATTAGCAGG AATGTAGCTT CTTCGGGAGT GTTATAGCCT GTTAAATAAT 
                                                 AATTAGTAGG AATGTGGCTC CCTCGGGAGT GTTATAGCCT GCTAAATAAT 
                                                 ---------- ---------- ---------- ---------- ---------- 
                                                 AAACAGTGGG AATGTGGCTC CTCCGGGAGT GTTATAGCCC ATTGTATAAT 
                                                 AATCGGTAGG AACGTAGCTC CTTCGGGAGT GTTATAGCCT GCCGAATAAT 
                                                 AACTGGCAGG AATGTGGCTC CTTCGGGAGT GTTATAGCCT GCTAGATAAT 
                                                 ---------- ---------- ---------- ---------- ---------- 
                                                 AATCGGTAGG AACGTAGCTC CCTCGGGAGT GTTATAGCCT GCCGAATAAT 
                                                 AATCGGTGGG AACGTGGCTC CCCCGGGAGT GTTATAGCCC GCCGAATAAT 
                                                 AATTGGCGGG AATGTGGCTC CTTCGGGAGT GTTATAGCCC GCTAAATAAT 
                                                 ---------- ---------- ---------- ---------- ---------- 

                                                 ACCCTTCTGG GGACCGAGGT TCGCGCTCTG CAAGGATGCT GGCGTAATGG 
                                                 ACCCTTCTGG GGACCGAGGT TCGCGCTCTG CAAGGATGCT GGCGTAATGG 
                                                 ACC-TTACGG GGACCGAGGT TCGCGCTCTG CAAGGATGCT GGCGTAATGG 
                                                 ACC-TTACGG GGACCGAGGT TCGCGCTCTG CAAGGATGCT GGCGTAATGG 
                                                 ACCCTTACGG GGACCGAGGT TCGCGCTCTG CAAGGATGCT GGCGTAATGG 
                                                 ACCCTTACGG GGACCGAGGT TCGCGCTCTG CAAGGATGCT GGCGTAATGG 
                                                 ACCTTTACGG GGACCGAGGT TCGCGCTCTG CAAGGATGCT GGCGTAATGG 
                                                 ACCTTTACGG GGACCGAGGT TCGCGCTCTG CAAGGATGCT GGCGTAATGG 
                                                 GCCCTTACGG GGACCGAGGT TCGCGCTCTG CAAGGATGCT GGCGTAATGG 
                                                 GCCCTTACGG GGACCGAGGT TCGCGCTCTG CAAGGATGCT GGCGTAATGG 
                                                 ACTCTTACGG GGACCGAGGT TCGCGCTCTG CAAGGATGCT GGCGTAATGG 
                                                 ACCCCTCGGG GGACCGAGGT TCGCGCTCTG CAAGGATGCT GGCGTAATGG 
                                                 ---------- ---------- ---------- ---------- ---------- 
                                                 ---------- ---------- ---------- ---------- ---------- 
                                                 ---------- ---------- ---------- ---------- ---------- 
                                                 ACCTTTACGG GGACCGAGGT TCGCGCTCTG CAAGGATGCT GGCGTAATGG 
                                                 ACCCCTACGG GGACCGAGGT TCGCGCTCTG CAAGGATGCT GGCGTAATGG 
                                                 ACCCTTATGG GGACCGAGGT TCGCGCTCTG CAAGGATGCT GGCGTAATGG 
                                                 ACCTTTACGG GGACCGAGGT TCGCGCTCTG CAAGGATGCT GGCGTAATGG 
                                                 ACCTTTACGG GGACCGAGGT TCGCGCTCTG CAAGGATGCT GGCGTAATGG 
                                                 ACCTTTACGG GGACCGAGGT TCGCGCTCTG CAAGGATGCT GGCGTAATGG 
                                                 ACCTTTACGG GGACCGAGGT TCGCGCTCTG CAAGGATGCT GGCGTAATGG 
                                                 ACCTTTATGG GGACCGAGGT TCGCGCTCTG CAAGGATGTT GGCATAATGG 
                                                 ACCTTTATGG GGACCGAGGT TCGCGCTCTG CAAGGATGTT GGCATAATGG 
                                                 ACCTTTATGG GGACCGAGGT TCGCGCTCTG CAAGGATGCT GGCGTAATGG 
                                                 ACCTTTATGG GGACCGAGGT TCGCGCTCTG CAAGGATGCT GGCGTAATGG 
                                                 ACCTTTTTGG GGACCGAGGT TCGCGCTCTG CAAGGATGCT GGCGTAATGG 
                                                 ACCTTTACGG GGACCGAGGT TCGCGCTCTG CAAGGATGTT GGCATAATGG 
                                                 ACCTTTACGG GGACCGAGGT TCGCGCTCTG CAAGGATGTT GGCATAATGG 
                                                 ACCTTTACGG GGACCGAGGT TCGCGCTCTG CAAGGATGTT GGCATAATGG 
                                                 ACCTTTACGG GGACCGAGGT TCGCGCTCTG CAAGGATGTT GGCATAATGG 
                                                 ACCTTTACGG GGACCGAGGT TCGCGCTCTG CAAGGATGTT GGCATAATGG 
                                                 ACCTTTACGG GGACCGAGGT TCGCGCTCTG CAAGGATGTT GGCATAATGG 
                                                 ACCCTTATGG GGACCGAGGT TCGCGCTCTG CAAGGATGCT GGCGTAATGG 
                                                 ACCCTTACGG GGACCGAGGT TCGCGCTCTG CAAGGATGCT GGCGTAATGG 
                                                 ACCCTTACGG GGACCGAGGT TCGCGCTCTG CAAGGATGCT GGCGTAATGG 
                                                 ACCCTTATGG GGACCGAGGT TCGCGCTCTG CAAGGATGCT GGCGTAATGG 
                                                 ACCTCTACAG GGACCGAGGT TCGCGCTCTG CAAGGATGCT GGCGTAATGG 
                                                 ACCTCTACAG GGACCGAGGT TCGCGCTCTG CAAGGATGCT GGCGTAATGG 
                                                 ACCTTTACGG GGACCGAGGT TCGCGCTCTG CAAGGATGTT GGCATAATGG 
                                                 ---------- ---------- ---------- ---------- ---------- 
                                                 ACCTCTATGG GGACCGAGGT TCGCGCTCTG CAAGGATGCT GGCGTAATGG 
                                                 ACCTCTATGG GGACCGAGGT TCGCGCTCTG CAAGGATGCT GGCGTAATGG 
                                                 ACCTTTATGG GGACCGAGGT TCGCGCTCTG CAAGGATGCT GGCGTAATGG 
                                                 ---------- ---------- ---------- ---------- ---------- 
                                                 ACCCTTACGG GGACCGAGGT TCGCGCTCTG CAAGGATGCT GGCGTAATGG 
                                                 ACCCTTACGG GGACCGAGGT TCGCGCTCTG CAAGGATGCT GGCGTAATGG 
                                                 ACCCTTACGG GGACCGAGGT ACGCGCTCTG CAAGGATGCT GGCGTAATGG 
                                                 ACCCTTACGG GGACCGAGGT ACGCGCTCTG CAAGGATGCT GGCGTAATGG 
                                                 ACCTTTACGG GGACCGAGGT TCGCGCTCTG CAAGGATGCT GGCGTAATGG 
                                                 ACCTCTGCGG GGACTGAGGT TCGCGCTCTG CAAGGATGCT GGCGTAATGG 
                                                 ---------- ---------- ---------- ---------- ---------- 
                                                 ACCCTTACGG GGACCGAGGT TCGCGCTCTG CAAGGATGCT GGCGTAATGG 
                                                 ACCCTTACGG GGACCGAGGT TCGCGCTCTG CAAGGATGCT GGCGTAATGG 
                                                 ACCCTTACGG GGACCGAGGT TCGCGCTCTG CAAGGATGCT GGCGTAATGG 
                                                 AGATTTATGG GGGGCGTGCG TCGCGCTCAG CAAGGATGCT GGTGTAATGG 
                                                 ACCTTTATGG GGACCGAGGT TCGCGCTCTG CAAGGATGCT GGCGTAATGG 
                                                 ACCTCCATGG GGACCGAGGT TCGCGCATTG CAAGGATGCT GGCGTAATGG 
                                                 ACCTCTATGG GGACCGAGGT TCGCGCTCTG CAAGGATGCT GGCGTAATGG 
                                                 ACCGCCATGG GGACCGAGGT TCGCGCTCTG CAAGGATGCT GGCGTAATGG 
                                                 ACCTTTACGG GGACCGAGGT TCGCGCTCTG CAAGGATGCT GGCGTAATGG 
                                                 ACCTTTACGG GGACCGAGGT TCGCGCTCTG CAAGGATGCT GGCGTAATGG 
                                                 ACCTTTACGG GGACCGAGGT TCGCGCTCTG CAAGGATGTT GGCATAATGG 
                                                 ACC-TTACGG GGACCGAGGT TCGCGCTCTG CAAGGATGCT GGCGTAATGG 
                                                 ACCTTTACGG GGACCGAGGT TCGCGCTCTG CAAGGATGCT GGCGTAATGG 
                                                 ---------- ---------- ---------- ---------- ---------- 
                                                 ACCTTTACGG GGACCGAGGT TCGCGCTCTG CAAGGATGCT GGCGTAATGG 
                                                 ACCTTTACGG GGACCGAGGT TCGCGCTCTG CAAGGATGTT GGCATAATGG 
                                                 ACCCCTACGG GGACCGAGGT TCGCGCTCTG CAAGGATGCT GGCGTAATGG 
                                                 ---------- ---------- ---------- ---------- ---------- 
                                                 ACCTTTACGG GGACCGAGGT TCGCGCTCTG CAAGGATGTT GGCATAATGG 
                                                 ACCCTTACGA GGACCGAGGT TCGCGCCCTG CAAGGATGCT GGCGTAATGG 
                                                 ACCCCTCGGG GGACCGAGGT TCGCGCTCTG CAAGGATGCT GGCGTAATGG 
                                                 ---------- ---------- ---------- ---------- ---------- 

                                                 TCATCAACGA CCCGTCTTGA AACACGGACC AAGGAGTCGA ACATTTGTGC 
                                                 TCATCAACGA CCCGTCTTGA AACACGGACC AAGGAGTCGA ACATTTGTGC 
                                                 TCATCAACGA CCCGTCTTGA AACACGGACC AAGGAGTCGA ACATTTGTGC 
                                                 TCATCAACGA CCCGTCTTGA AACACGGACC AAGGAGTCGA ACATTTGTGC 
                                                 TCATCAACGA CCCGTCTTGA AACACGGACC AAGGAGTCGA ACATTTGTGC 
                                                 TCATCAACGA CCCGTCTTGA AACACGGACC AAGGAGTCGA ACATTTGTGC 
                                                 TTATCAACGA CCCGTCTTGA AACACGGACC AAGGAGTCGA ACATTTGTGC 
                                                 TTATCAACGA CCCGTCTTGA AACACGGACC AAGGAGTCGA ACATTTGTGC 
                                                 TCATCAACGA CCCGTCTTGA AACACGGACC AAGGAGTCGA ACATTTGTGC 
                                                 TCATCAACGA CCCGTCTTGA AACACGGACC AAGGAGTCGA ACATTTGTGC 
                                                 TCATCAACGA CCCGTCTTGA AACACGGACC AAGGAGTCGA ACATTTGTGC 
                                                 TCATCAACGA CCCGTCTTGA AACACGGACC AAGGAGTCGA ACATTTGTGC 
                                                 ---------- ---------- ---------- ---------- ---------- 
                                                 ---------- ---------- ---------- ---------- ---------- 
                                                 ---------- ---------- ---------- ---------- ---------- 
                                                 TCATCAACGA CCCGTCTTGA AACACGGACC AAGGAGTCGA ACATTTGTGC 
                                                 TCATCAACGA CCCGTCTTGA AACACGGACC AAGGAGTCGA ACATTTGTGC 
                                                 TCATCAACGA CCCGTCTTGA AACACGGACC AAGGAGTCGA ACATTTGTGC 
                                                 TCATCAACGA CCCGTCTTGA AACACGGACC AAGGAGTCGA ACATTTGTGC 
                                                 TCATCAACGA CCCGTCTTGA AACACGGACC AAGGAGTCGA ACATTTGTGC 
                                                 TCATCAACGA CCCGTCTTGA AACACGGACC AAGGAGTCGA ACATTTGTGC 
                                                 TCATCAACGA CCCGTCTTGA AACACGGACC AAGGAGTCGA ACATTTGTGC 
                                                 TCATCAACGA CCCGTCTTGA AACACGGACC AAGGAGTCGA ACATTTGTGC 
                                                 TCATCAACGA CCCGTCTTGA AACACGGACC AAGGAGTCGA ACATTTGTGC 
                                                 TCATCAACGA CCCGTCTTGA AACACGGACC AAGGAGTCGA ACATTTGTGC 
                                                 TCATCAACGA CCCGTCTTGA AACACGGACC AAGGAGTCGA ACATTTGTGC 
                                                 TCATCAATGA CCCGTCTTGA AACACGGACC AAGGAGTCGA ACATTTGTGC 
                                                 TCATCAACGA CCCGTCTTGA AACACGGACC AAGGAGTCGA ACATTTGTGC 
                                                 TCATCAACGA CCCGTCTTGA AACACGGACC AAGGAGTCGA ACATTTGTGC 
                                                 TCATCAACGA CCCGTCTTGA AACACGGACC AAGGAGTCGA ACATTTGTGC 
                                                 TCATCAACGA CCCGTCTTGA AACACGGACC AAGGAGTCGA ACATTTGTGC 
                                                 TCATCAACGA CCCGTCTTGA AACACGGACC AAGGAGTCGA ACATTTGTGC 
                                                 TCATCAACGA CCCGTCTTGA AACACGGACC AAGGAGTCGA ACATTTGTGC 
                                                 TCATCAACGA CCCGTCTTGA AACACGGACC AAGGAGTCGA ACATTTGTGC 
                                                 TCATCAACGA CCCGTCTTGA AACACGGACC AAGGAGTCGA ACATTTGTGC 
                                                 TCATCAACGA CCCGTCTTGA AACACGGACC AAGGAGTCGA ACATTTGTGC 
                                                 TCATCAACGA CCCGTCTTGA AACACGGACC AAGGAGTCGA ACATTTGTGC 
                                                 TCATCAACGA CCYGTCTTGA AACACGGACC AAGSAGTCGA ACATTTGTGC 
                                                 TCATCAACGA CCYGTCTTGA AACACGGACC AAGSAGTCGA ACATTTGTGC 
                                                 TCATCAACGA CCCGTCTTGA AACACGGACC AAGGAGTCGA ACATTTGTGC 
                                                 ---------- ---------- ---------- ---------- ---------- 
                                                 TCATCAACGA CCCGTCTTGA AACACGGACC AAGGAGTCGA ACATTTGTGC 
                                                 TCATCAACGA CCCGTCTTGA AACACGGACC AAGGAGTCGA ACATTTGTGC 
                                                 TCATCAACGA CCCGTCTTGA AACACGGACC AAGGAGTCGA ACATTTGTGC 
                                                 ---------- ---------- ---------- ---------- ---------- 
                                                 TCATCAACGA CCCGTCTTGA AACACGGACC AAGGAGTCGA ACATTTGTGC 
                                                 TCATCAACGA CCCGTCTTGA AACACGGACC AAGGAGTCGA ACATTTGTGC 
                                                 TCATCAACGA CCCGTCTTGA AACACGGACC AAGGAGTCGA ACATTTGTGC 
                                                 TCATCAACGA CCCGTCTTGA AACACGGACC AAGGAGTCGA ACATTTGTGC 
                                                 TCATCAACGA CCCGTCTTGA AACACGGACC AAGGAGTCGA ACATTTGTGC 
                                                 TCATCAACGG CCCGTCTTGA AACACGGGCC AAGGAGTCGA ACATTTGTGC 
                                                 ---------- ---------- ---------- ---------- ---------- 
                                                 TCATCAACGA CCCGTCTTGA AACACGGACC AAGGAGTCGA ACATTTGTGC 
                                                 TCATCAACGA CCCGTCTTGA AACACGGACC AAGGAGTCGA ACATTTGTGC 
                                                 TCATCAACGA CCCGTCTTGA AACACGGACC AAGGAGTCGA ACATTTGTGC 
                                                 TCATCAACGA CCCGTCTTGA AACACGGACC AAGGAGTAGA ACATTTGTGC 
                                                 TCATCAACGA CCCGTCTTGA AACACGGACC AAGGAGTCGA ACATTTGTGC 
                                                 TCATCAACGA CCCGTCTTGA AACACGGACC AAGGAGTCGA ACATTTGTGC 
                                                 TCATCAACGA CCCGTCTTGA AACACGGACC AAGGAGTCGA ACATTTGTGC 
                                                 TCATCAACGA CCCGTCTTGA AACACGGACC AAGGAGTCGA ACATTTGTGC 
                                                 TCATCAACGA CCCGTCTTGA AACACGGACC AAGGAGTCGA ACATTTGTGC 
                                                 TCATCAACGA CCCGTCTTGA AACACGGACC AAGGAGTCGA ACATTTGTGC 
                                                 TCATCAACGA CCCGTCTTGA AACACGGACC AAGGAGTCGA ACATTTGTGC 
                                                 TCATCAACGA CCCGTCTTGA AACACGGACC AAGGAGTCGA ACATTTGTGC 
                                                 TCATCAACGA CCCGTCTTGA AACACGGACC AAGGAGTCGA ACATTTATGC 
                                                 ---------- ---------- ---------- ---------- ---------- 
                                                 TCATCAACGA CCCGTCTTGA AACACGGACC AAGGAGTCGA ACATTTGTGC 
                                                 TCATCAACGA CCCGTCTTGA AACACGGACC AAGGAGTCGA ACATTTGTGC 
                                                 TCATCAACGA CCCGTCTTGA AACACGGACC AAGGAGTCGA ACATTTGTGC 
                                                 ---------- ---------- ---------- ---------- ---------- 
                                                 TCATCAACGA CCCGTCTTGA AACACGGACC AAGGAGTCGA ACATTTGTGC 
                                                 TCATCAACGA CCCGTCTTGA AACACGGACC AAGGAGTCGA ACATTTGTGC 
                                                 TTATCAACGA CCCGTCTTGA AACACGGACC AAGGAGTCGA ACATTTGTGC 
                                                 ---------- ---------- ---------- ---------- ---------- 

                                                 GAGTGTTTGG GTGTCAAACC CTCACGCGTA ATGAAAGTGA ACGGAGGTGA 
                                                 GAGTGTTTGG GTGTCAAACC CTCACGCGTA ATGAAAGTGA ACGGAGGTGA 
                                                 GAGTGTTTGG GTGTTAAACC CTCACGCGTA ATGAAAGTGA ACGGAGGTGA 
                                                 GAGTGTTTGG GTGTTAAACC CTCACGCGTA ATGAAAGTGA ACGGAGGTGA 
                                                 GAGTGTTTGG GTGTTAAACC CTCACGCGTA ATGAAAGTGA ACGGAGGTGA 
                                                 GAGTGTTTGG GTGTTAAACC CTCACGCGTA ATGAAAGTGA ACGGAGGTGA 
                                                 GAGTGTTTGG GTGTCAAACC CTCACGCGTA ATGAAAGTGA ACGGAGGTGA 
                                                 GAGTGTTTGG GTGTCAAACC CTCACGCGTA ATGAAAGTGA ACGGAGGTGA 
                                                 GAGTGTTTGG GTGTTAAACC CTCACGCGTA ATGAAAGTGA ACGGAGGTGA 
                                                 GAGTGTTTGG GTGTTAAACC CTCACGCGTA ATGAAAGTGA ACGGAGGTGA 
                                                 GAGTGTTTGG GTGTTAAACC CTCACGCGTA ATGAAAGTGA ACGGAGGTGA 
                                                 GAGTGTTTGG GTGTTAAACC CTCACGCGTA ATGAAAGTGA ACGGAGGTGA 
                                                 ---------- ---------- ---------- ---------- ---------- 
                                                 ---------- ---------- ---------- ---------- ---------- 
                                                 ---------- ---------- ---------- ---------- ---------- 
                                                 GAGTGTTTGG GTGTTAAACC CTCACGCGTA ATGAAAGTGA ACGGAGGTGA 
                                                 GAGTGTTTGG GTGTTAAACC CTCACGCGTA ATGAAAGTGA ACGGAGGTGA 
                                                 GAGTGTTTGG GTGTTAAACC CTCACGCGTA ATGAAAGTGA ACGGAGGTGA 
                                                 GAGTGTTTGG GTGTTAAACC CTCACGCGTA ATGAAAGTGA ACGGAGGTGA 
                                                 GAGTGTTTGG GTGTTAAACC CTCACGCGTA ATGAAAGTGA ACGGAGGTGA 
                                                 GAGTGTTTGG GTGTTAAACC CTCACGCGTA ATGAAAGTGA ACGGAGGTGA 
                                                 GAGTGTTTGG GTGTTAAACC CTCACGCGTA ATGAAAGTGA ACGGAGGTGA 
                                                 GAGTGTTTGG GTGTTAAACC CTCACGCGTA ATGAAAGTGA ACGGAGGTGA 
                                                 GAGTGTTTGG GTGTTAAACC CTCACGCGTA ATGAAAGTGA ACGGAGGTGA 
                                                 GAGTGTTTGG GTGTTAAACC CTCACGCGTA ATGAAAGTGA ACGGAGGTGA 
                                                 GAGTGTTTGG GTGTTAAACC CTCACGCGTA ATGAAAGTGA ACGGAGGTGA 
                                                 GAGTGTTTGG GTGTTAAACC CTCACGCGTA ATGAAAGTGA ACGGAGGTGA 
                                                 GAGTGTTTGG GTGTTAAACC CTCACGCGTA ATGAAAGTGA ACGGAGGTGA 
                                                 GAGTGTTTGG GTGTTAAACC CTCACGCGTA ATGAAAGTGA ACGGAGGTGA 
                                                 GAGTGTTTGG GTGTTAAACC CTCACGCGTA ATGAAAGTGA ACGGAGGTGA 
                                                 GAGTGTTTGG GTGTTAAACC CTCACGCGTA ATGAAAGTGA ACGGAGGTGA 
                                                 GAGTGTTTGG GTGTTAAACC CTCACGCGTA ATGAAAGTGA ACGGAGGTGA 
                                                 GAGTGTTTGG GTGTTAAACC CTCACGCGTA ATGAAAGTGA ACGGAGGTGA 
                                                 GAGTGTTTGG GTGTTAAACC CTCACGCGTA ATGAAAGTGA ACGGAGGTGA 
                                                 GAGTGTTTGG GTGTTAAACC CTCACGCGTA ATGAAAGTGA ACGGAGGTGA 
                                                 GAGTGTTTGG GTGTTAAACC CTCACGCGTA ATGAAAGTGA ACGGAGGTGA 
                                                 GAGTGTTTGG GTGTTAAACC CTCACGCGTA ATGAAAGTGA ACGGAGGTGA 
                                                 GAGTGTTTGG GTGTTAAACC CTCACGCGTA ATGAAAGTGA ACGGAGGTGA 
                                                 GAGTGTTTGG GTGTTAAACC CTCACGCGTA ATGAAAGTGA ACGGAGGTGA 
                                                 GAGTGTTTGG GTGTTAAACC CTCACGCGTA ATGAAAGTGA ACGGAGGTGA 
                                                 ---------- ---------- ---------- ---------- ---------- 
                                                 GAGTGTTTGG GTGTTAAACC CTCACGCGTA ATGAAAGTGA ACGGAGGTGA 
                                                 GAGTGTTTGG GTGTTAAACC CTCACGCGTA ATGAAAGTGA ACGGAGGTGA 
                                                 GAGTGTTTGG GTGTTAAACC CTCACGCGTA A--------- ---------- 
                                                 ---------- ---------- ---------- ---------- ---------- 
                                                 GAGTGTTTGG GTGTGAAACC CTCACGCGTA ATGAAAGTGA ACGGAGGTGA 
                                                 GAGTGTTTGG GTGTGAAACC CTCACGCGTA ATGAAAGTGA ACGGAGGTGA 
                                                 GAGTGTTTGG GTGTTAAACC CTCACGCGTA ATGAAAGTGA ACGGAGGTGA 
                                                 GAGTGTTTGG GTGTTAAACC CTCACGCGTA ATGAAAGTGA ACGGAGGTGA 
                                                 GAGTGTTTGG GTGTTAAACC CTCACGCGTA ATGAAAGTGA ATGGAGGTGA 
                                                 GAGTGTTTGG GTGTTAAACC CTCACGCGTA ATGAAAGTGA ACGGAGGTGA 
                                                 ---------- ---------- ---------- ---------- ---------- 
                                                 GAGTGTTTGG GTGTTAAACC CTCACGCGTA ATGAAAGTGA ACGGAGGTGA 
                                                 GAGTGTTTGG GTGTTAAACC CTCACGCGTA ATGAAAGTGA ACGGAGGTGA 
                                                 GAGTGTTTGG GTGTTAAACC CTCACGCGTA ATGAAAGTGA ACGGAGGTGA 
                                                 GAGTGTGAGG GTGTTAAAAC CTCACGCGTA ATGAAAGTGA ACGGAGGTGA 
                                                 GAGTGTTTGG GTGTTAAACC CTCACGCGTA ATGAAAGTGA ACGGAGGTGA 
                                                 AAGTGTTTGG GTGTTAAACC CTCACGCGTA ATGAAAGTGA ACGGAGGTGA 
                                                 GAGTGTTTGG GTGTTAAACC CTCACGCGTA ATGAAAGTGA ACGGAGGTGA 
                                                 GAGTGTTTGG GTGTTAAACC CTCACGCGTA ATGAAAGTGA ACGGAGGTGA 
                                                 GAGTGTTTGG GTGTTAAACC CTCACGCGTA ATGAAAGTGA ACGGAGGTGA 
                                                 GAGTGTTTGG GTGTTAAACC CTCACGCGTA ATGAAAGTGA ACGGAGGTGA 
                                                 GAGTGTTTGG GTGTTAAACC CTCACGCGTA ATGAAAGTGA ACGGAGGTGA 
                                                 GAGTGTTTGG GTGTTAAACC CTCACGCGTA ATGAAAGTGA ACGGAGGTGA 
                                                 GAGTGTTTGG GTGTTAAACC CTCACGCGTA ATGAAAGTGA ACGGAGGTGA 
                                                 ---------- ---------- ---------- ---------- ---------- 
                                                 GAGTGTTTGG GTGTTAAACC CTCACGCGTA ATGAAAGTGA ACGGAGGTGA 
                                                 GAGTGTTTGG GTGTTAAACC CTCACGCGTA ATGAAAGTGA ACGGAGGTGA 
                                                 GAGTGTTTGG GTGTTAAACC CTCACGCGTA ATGAAAGTGA ACGGAGGTGA 
                                                 ---------- ---------- ---------- ---------- ---------- 
                                                 GAGTGTTTGG GTGTTAAACC CTCACGCGTA ATGAAAGTGA ACGGAGGTGA 
                                                 GAGTGTTTGG GTGTCAAACC CTCACGCGTA ATGAAAGTGA ACGGAGGTGA 
                                                 GAGTGTTTGG GTGTTAAACC CTCACGCGTA ATGAAAGTGA ACGGAGGTGA 
                                                 ---------- ---------- ---------- ---------- ---------- 

                                                 GAGCCCTTAC GGGTGCATCA TCGACCGATC CTGAAGTTTT CGGATGGATT 
                                                 GAGCCCTTAC GGGTGCATCA TCGACCGATC CTGAAGTTTT CGGATGGATT 
                                                 GAGCCCTTAC GGGTGCATCA TCGACCGATC CTGAAGTTTA CGGATGGATT 
                                                 GAGCCCTTAC GGGTGCATCA TCGACCGATC CTGAAGTTTA CGGATGGATT 
                                                 GAGCCTTTAG GGGTGCATCA TCGACCGATC CTGAAGTTTA CGGATGGATT 
                                                 GAGCCTTTAG GGGTGCATCA TCGACCGATC CTGAAGTTTA CGGATGGATT 
                                                 GAGCCCTTAC GGGTGCATCA TCGACCGATC CTGAAGTTCT CGGATGGATT 
                                                 GAGCCCTTAC GGGTGCATCA TCGACCGATC CTGAAGTTCT CGGATGGATT 
                                                 GAGCCTT--A GGGTGCATCA TCGACCGATC CTGAAGTTTA CGGATGGATT 
                                                 GAGCCTT--A GGGTGCATCA TCGACCGATC CTGAAGTTTA CGGATGGATT 
                                                 GAGCCCTTAC GGGTGCATCA TCGACCGATC CTGAAGTTTT CGGATGGATT 
                                                 GAGCCCTTAC GGGTGCATCA TCGACCGATC CTGAAGTTCT CGGATGGATT 
                                                 ---------- ---------- ---------- ---------- ---------- 
                                                 ---------- ---------- ---------- ---------- ---------- 
                                                 ---------- ---------- ---------- ---------- ---------- 
                                                 GAGCCCTTAC GGGTGCATCA TCGACCGATC CTGAAGTTCT CGGATGGATT 
                                                 GAGCCCTCGC GGGTGCATCA TCGACCGATC CTGAAGTTCT CGGATGGATT 
                                                 GAGCCCTTAC GGGTGCATCA TCGACCGATC CTGAAGTTTA CGGATGGATT 
                                                 GAGCCCTTAC GGGTGCATCA TCGACCGATC CTGAAGTTTT CGGATGGATT 
                                                 GAGCCCTTAC GGGTGCATCA TCGACCGATC CTGAAGTTTT CGGATGGATT 
                                                 GAGCCCTTAC GGGTGCATCA TCGACCGATC CTGAAGTTTT CGGATGGATT 
                                                 GAGCCCTTAC GGGTGCATCA TCGACCGATC CTGAAGTTTT CGGATGGATT 
                                                 GAGCCTTTAG GGGTGCATCA TCGACCGATC CTGAAGTTTA CGGATGGATT 
                                                 GAGCCTTTAG GGGTGCATCA TCGACCGATC CTGAAGTTTA CGGATGGATT 
                                                 GAGCCCTTAC GGGTGCATCA TCGACCGATC CTGAAGTTTT CGGATGGATT 
                                                 GAGCCCTTAC GGGTGCATCA TCGACCGATC CTGAAGTTTT CGGATGGATT 
                                                 GAGCCCTTAC GGGTGCATCA TCGACCGATC CTGAAGTTTA CGGATGGATT 
                                                 GAGCCCTTCG GGGTGCATCA TCGACCGATC CTGAAGTTTA CGGATGGATT 
                                                 GAGCCCTTCG GGGTGCATCA TCGACCGATC CTGAAGTTTA CGGATGGATT 
                                                 GAGCCCTTCG GGGTGCATCA TCGACCGATC CTGAAGTTTA CGGATGGATT 
                                                 GAGCCCTTCG GGGTGCATCA TCGACCGATC CTGAAGTTTA CGGATGGATT 
                                                 GAGCCCTTCG GGGTGCATCA TCGACCGATC CTGAAGTTTA CGGATGGATT 
                                                 GAGCCCTTCG GGGTGCATCA TCGACCGATC CTGAAGTTTA CGGATGGATT 
                                                 GAGCCCTTAC GGGTGCATCA TCGACCGATC CTGAAGTTTA CGGATGGATT 
                                                 GAGCCTTTAG GGGTGCATCA TCGACCGATC CTGAAGTTTA CGGATGGATT 
                                                 GAGCCTTTAG GGGTGCATCA TCGACCGATC CTGAAGTTTA CGGATGGATT 
                                                 GAGCCCTTAG GGGTGCATCA TCGACCGATC TTGAAGTTTA CGGATGGATT 
                                                 GAGCCCTTAT GGGTGCATCA TCGACCGATC CTGAAGTTTA CGGATGGATT 
                                                 GAGCCCTTAT GGGTGCATCA TCGACCGATC CTGAAGTTTA CGGATGGATT 
                                                 GAGCCCTTTG GGGTGCATCA TCGACCGATC CTGAAGTTTA CGGATGGATT 
                                                 ---------- ---------- ---------- ---------- ---------- 
                                                 GAGCCCTTAC GGGTGCATCA TCGACCGATC CTGAAGTTTA CGGATGGATT 
                                                 GAGCCCTTAC GGGTGCATCA TCGACCGATC CTGAAGTTTA CGGATGGATT 
                                                 ---------- ---------- ---------- ---------- ---------- 
                                                 ---------- ---------- ---------- ---------- ---------- 
                                                 GAGCTCCTAG GGGTGCATCA TCGACCGATC CTGAAGTTTA CGGATGGATT 
                                                 GAGCTCCTAG GGGTGCATCA TCGACCGATC CTGAAGTTTA CGGATGGATT 
                                                 GAGCCTTAAC GGGTGCATCA TCGACCGATC CTGAAGTTTA CGGATGGATT 
                                                 GAGCCTTAAC GGGTGCATCA TCGACCGATC CTGAAGTTTA CGGATGGATT 
                                                 GAGCCCTTAC GGGTGCATCA TCGACCGATC TTGAAGTTTA CGGATGGATT 
                                                 GAGCCTT--A GGGTGCATCA TCGACCGATC CTGAAGTTTT CGGATGGATT 
                                                 ---------- ---------- ---------- ---------- ---------- 
                                                 GAGCTCCTAG GGGTGCATCA TCGACCGATC CTGAAGTTTA CGGATGGATT 
                                                 GAGCTCCTAG GGGTGCATCA TCGACCGATC CTGAAGTTTA CGGATGGATT 
                                                 GAGCTCCTAG GGGTGCATCA TCGACCGATC CTGAAGTTTA CGGATGGATT 
                                                 GAGCCGGTAC GGGTGCATCA TCGACCGATC CAGAAGTTTT CGGATGGATT 
                                                 GAGCCCTTAC GGGTGCATCA TCGACCGATC CTGAAGTTTT CGGATGGATT 
                                                 GAGCCCTTAC GGGTGCATCA TCGACCGATC CTGATGTTTT CGGATGGATT 
                                                 GAGCCCTTAC GGGTGCATCA TCGACCGATC CTGATGTTTT CGGATGGATT 
                                                 GAGCCCTTAC GGGTGCATCA TCGACCGATC CTGATGTTTT CGGATGGATT 
                                                 GAGCCCTTAC GGGTGCATCA TCGACCGATC CTGAAGTTTA CGGATGGATT 
                                                 GAGCCCTTAC GGGTGCATCA TCGACCGATC CTGAAGTTTA CGGATGGATT 
                                                 GAGCCCTTCG GGGTGCATCA TCGACCGATC CTGAAGTTTA CGGATGGATT 
                                                 GAGTCCTTAG GGATGCATCA TCGACCGATC CTGAAGTTTA CGGATGGATT 
                                                 GAGCCCTTAC GGGTGCATCA TCGACCGATC CTGAAGTTTT CGGATGGATT 
                                                 ---------- ---------- ---------- ---------- ---------- 
                                                 GAGCCCTTTA GGGTGCATCA TCGACCGATC CTGAAGTTTT CGGATGGATT 
                                                 GAGCCCTTCG GGGTGCATCA TCGACCGATC CTGAAGTTTA CGGATGGATT 
                                                 GAGCCTT--A GGGTGCATCA TCGACCGATC CTGAAGTTTA CGGATGGATT 
                                                 ---------- ---------- ---------- ---------- ---------- 
                                                 GAGCCCTTCG GGGTGCATCA TCGACCGATC CTGAAGTTTA CGGATGGATT 
                                                 GAGCCCTCGC GGGTGCATCA TCGACCGATC CTGATGTTTT CGGATGGATT 
                                                 GAGCCCTTAC GGGTGCATCA TCGACCGATC CTGAAGTTCT CGGATGGATT 
                                                 ---------- ---------- ---------- ---------- ---------- 

                                                 TGAGTAAGAG CATAACTGTT CGGACCCGAA AGATGGTGAA CTATGCGTGG 
                                                 TGAGTAAGAG CATAACTGTT CGGACCCGAA AGATGGTGAA CTATGCGTGG 
                                                 TGAGTAAGAG CATAACTGTT CGGACCCGAA AGATGGTGAA CTATGCGTGG 
                                                 TGAGTAAGAG CATAACTGTT CGGACCCGAA AGATGGTGAA CTATGCGTGG 
                                                 TGAGTAAGAG CATAACTGTT CGGACCCGAA AGATGGTGAA CTATGCGTGG 
                                                 TGAGTAAGAG CATAACTGTT CGGACCCGAA AGATGGTGAA CTATGCGTGG 
                                                 TGAGTAAGAG CATAACTGTT CGGACCCGAA AGATGGTGAA CTATGCGTGG 
                                                 TGAGTAAGAG CATAACTGTT CGGACCCGAA AGATGGTGAA CTATGCGTGG 
                                                 TGAGTAAGAG CATAACTGTT CGGACCCGAA AGATGGTGAA CTATGCGTGG 
                                                 TGAGTAAGAG CATAACTGTT CGGACCCGAA AGATGGTGAA CTATGCGTGG 
                                                 TGAGTAAGAG CATAACTGTT CGGACCCGAA AG-------- ---------- 
                                                 TGAGTAGGAG CATAACTGTT CGGACCCGAA AGATGGTGAA CTATGCGTGG 
                                                 ---------- ---------- ---------- ---------- ---------- 
                                                 ---------- ---------- ---------- ---------- ---------- 
                                                 ---------- ---------- ---------- ---------- ---------- 
                                                 TGAGTAAGAG CATAACTGTT CGGACCCGAA AGATGGTGAA CTATGCGTGG 
                                                 TGAGTAAGAG CATAACTGTT CGGACCCGAA AGATGGTGAA CTATGCGTGG 
                                                 TGAGTAAGAG CATAACTGTT CGGACCCGAA AGATGGTGAA CTATGCGTGG 
                                                 TGAGTAAGAG CATAACTGTT CGGACCCGAA AGATGGTGAA CTATGCGTGG 
                                                 TGAGTAAGAG CATAACTGTT CGGACCCGAA AGATGGTGAA CTATGCGTGG 
                                                 TGAGTAAGAG CATAACTGTT CGGACCCGAA AGATGGTGAA CTATGCGTGG 
                                                 TGAGTAAGAG CATAACTGTT CGGACCCGAA AGATGGTGAA CTATGCGTGG 
                                                 TGAGTAAGAG CATAACTGTT CGGACCCGAA AGATGGTGAA CTATGCGTGG 
                                                 TGAGTAAGAG CATAACTGTT CGGACCCGAA AGATGGTGAA CTATGCGTGG 
                                                 TGAGTAAGAG CATAACTGTT CGGACCCGAA AGATGGTGAA CTATGCGTGG 
                                                 TGAGTAAGAG CATAACTGTT CGGACCCGAA AGATGGTGAA CTATGCGTGG 
                                                 TGAGTAAGAG CATAACTGTT CGGACCCGAA AGATGGTGAA CTATGCGTGG 
                                                 TGAGTAAGAG CATAACTGTT CGGACCCGAA AGATGGTGAA CTATGCGTGG 
                                                 TGAGTAAGAG CATAACTGTT CGGACCCGAA AGATGGTGAA CTATGCGTGG 
                                                 TGAGTAAGAG CATAACTGTT CGGACCCGAA AGATGGTGAA CTATGCGTGG 
                                                 TGAGTAAGAG CATAACTGTT CGGACCCGAA AGATGGTGAA CTATGCGTGG 
                                                 TGAGTAAGAG CATAACTGTT CGGACCCGAA AGATGGTGAA CTATGCGTGG 
                                                 TGAGTAAGAG CATAACTGTT CGGACCCGAA AGATGGTGAA CTATGCGTGG 
                                                 TGAGT----- ---------- ---------- ---------- ---------- 
                                                 TGAGTAAGAG CATAACTGTT CGGACCCGAA AGATGGTGAA CTATGCGTGG 
                                                 TGAGTAAGAG CATAACTGTT CGGACCCGAA AGATGGTGAA CTATGCGTGG 
                                                 TGAGTAAGAG CATAACTGTT CGGACCCGAA AGATGGTGAA CTATGCGTGG 
                                                 TGAGTAAGAG CATAACTGTT CGGACCCGAA AGATGGTGAA CTATGCGTGG 
                                                 TGAGTAAGAG CATAACTGTT CGGACCCGAA AGATGGTGAA CTATGCGTGG 
                                                 TGAGTAAGAG CATAACTGTT CGGACCCGAA AGATGGTGAA CTATGCGTGG 
                                                 ---------- ---------- ---------- ---------- ---------- 
                                                 TGAGTAAGAG CATAACTGTT CGGACCCGAA AGATGGTGAA CTATGCGTGG 
                                                 TGAGTAAGAG CATAACTGTT CGGACCCGAA AGATGGTGAA CTATGCGTGG 
                                                 ---------- ---------- ---------- ---------- ---------- 
                                                 ---------- ---------- ---------- ---------- ---------- 
                                                 TGAGTAAGAG CATAACTGTT CGGACCCGAA AGATGGTGAA CTATGCGTGG 
                                                 TGAGTAAGAG CATAACTGTT CGGACCCGAA AGATGGTGAA CTATGCGTGG 
                                                 TGAGTAAGAG CATAACTGTT CGGACCCGAA AGATGGTGAA CTATGCGTGG 
                                                 TGAGTAAGAG CATAACTGTT CGGACCCGAA AGATGGTGAA CTATGCGTGG 
                                                 TGAGTAAGAG CATAGCTGTT CGGACCCGAA AGATGGTGAA CTATGCGTGG 
                                                 TGAGTAAGAG CATAACTGTT CGGACCCGAA AGATGGTGAA CTATGCGTGG 
                                                 ---------- ---------- ---------- ---------- ---------- 
                                                 TGAGTAAGAG CATAACTGTT CGGACCCGAA AGATGGTGAA CTATGCGTGG 
                                                 TGAGTAAGAG CATAACTGTT CGGACCCGAA AGATGGTGAA CTATGCGTGG 
                                                 TGAGTAAGAG CATAACTGTT CGGACCCGAA AGATGGTGAA CTATGCGTGG 
                                                 TGAGTAAGAG CATAGGTGTT CGGACCCCAA AGATGGTGCA CTATGCGAGG 
                                                 TGAGTAAGAG CATAACTGTT CGGACCCGAA AGATGGTGAA CTATGCGTGG 
                                                 TGAGTAAGAG CATAACTGTT CGGACCCGAA AGATGGTGAA CTATGCGTGG 
                                                 TGAGTAAGAG CATAACTGTT CGGACCCGAA AGATGGTGAA CTATGCGTGG 
                                                 TGAGTAAGAG CATAACTGTT CGGACCCGAA AGATGGTGAA CTATGCGTGG 
                                                 TGAGTAAGAG CATAACTGTT CGGACCCGAA AGATGGTGAA CTATGCGTGG 
                                                 TGAGTAAGAG CATAACTGTT CGGACCCGAA AGATGGTGAA CTATGCGTGG 
                                                 TGAGTAAGAG CATAACTGTT CGGACCCGAA AGATGGTGAA CTATGCGTGG 
                                                 TGAGTAAGAG CATAACTGTT CGGACCCGAA AGATGGTGAA CTATGCGTGG 
                                                 TGAGTAAGAG CATTAATGTT CGGACCCGAA AGATGGTGAA CTATGCGTGG 
                                                 ---------- ---------- ---------- ---------- ---------- 
                                                 TGAGTAAGAG CATAACTGTT CGGACCCGAA AGATGGTGAA CTATGCGTGG 
                                                 TGAGTAAGAG CATAACTGTT CGGACCCGAA AGATGGTGAA CTATGCGTGG 
                                                 TGAGTAAGAG CATAACTGTT CGGACCCGAA AGATGGTGAA CTATGCGTGG 
                                                 ---------- ---------- ---------- ---------- ---------- 
                                                 TGAGTAAGAG CATAACTGTT CGGACCCGAA AGATGGTGAA CTATGCGTGG 
                                                 TGAGTAAGAG CATAACTGTT CGGACCCGAA AGATGGTGAA CTATGCGTGG 
                                                 TGAGTAGGAG CATAACTGTT CGGACCCGAA AGATGGTGAA CTATGCGTGG 
                                                 ---------- ---------- ---------- ---------- ---------- 

                                                 ATAGGGTGAA GCCAGAGGAA ACTCTGGTGG AGGCTCGCAG CGGTTCTGAC 
                                                 ATAGGGTGAA GCCAGAGGAA ACTCTGGTGG AGGCTCGCAG CGGTTCTGAC 
                                                 ATAGGGTGAA GCCAGAGGAA ACTCTGGTGG AGGCTCGCAG CGGTTCTGAC 
                                                 ATAGGGTGAA GCCAGAGGAA ACTCTGGTGG AGGCTCGCAG CGGTTCTGAC 
                                                 ATAGGGTGAA GCCAGAGGAA ACTCTGGTGG AGGCTCGCAG CGGTTCTGAC 
                                                 ATAGGGTGAA GCCAGAGGAA ACTCTGGTGG AGGCTCGCAG CGGTTCTGAC 
                                                 ATAGGGTGAA GCCAGAGGAA ACTCTGGTGG AGGCTCGCAG CGGTTCTGAC 
                                                 ATAGGGTGAA GCCAGAGGAA ACTCTGGTGG AGGCTCGCAG CGGTTCTGAC 
                                                 ATAGGGTGAA GCCAGAGGAA ACTCTGGTGG AGGCTCGCAG CGGTTCTGAC 
                                                 ATAGGGTGAA GCCAGAGGAA ACTCTGGTGG AGGCTCGCAG CGGTTCTGAC 
                                                 ---------- ---------- ---------- ---------- ---------- 
                                                 ATAGGGTGAA GCCAGAGGAA ACTCTGGTGG AGGCTCGCAG CGGTTCTGAC 
                                                 ---------- ---------- ---------- ---------- ---------- 
                                                 ---------- ---------- ---------- ---------- ---------- 
                                                 ---------- ---------- ---------- ---------- ---------- 
                                                 ATAGGGTGAA GCCAGAGGAA ACTCTGGTGG AGGCTCGCAG CGGTTCTGAC 
                                                 ATAGGGTGAA GCCAGAGGAA ACTCTGGTGG AGGCTCGCAG CGGTTCTGAC 
                                                 ATAGGGTGAA GCCAGAGGAA ACTCTGGTGG AGGCTCGCAG CGGTTCTGAC 
                                                 ATAGGGTGAA GCCAGAGGAA ACTCTGGTGG AGGCTCGCAG CGGTTCTGAC 
                                                 ATAGGGTGAA GCCAGAGGAA ACTCTGGTGG AGGCTCGCAG CGGTTCTGAC 
                                                 ATAGGGTGAA GCCAGAGGAA ACTCTGGTGG AGGCTCGCAG CGGTTCTGAC 
                                                 ATAGGGTGAA GCCAGAGGAA ACTCTGGTGG AGGCTCGCAG CGGTTCTGAC 
                                                 ATAGGGTGAA GCCAGAGGAA ACTCTGGTGG AGGCTCGCAG CGGTTCTGAC 
                                                 ATAGGGTGAA GCCAGAGGAA ACTCTGGTGG AGGCTCGCAG CGGTTCTGAC 
                                                 ATAGGGTGAA GCCAGAGGAA ACTCTGGTGG AGGCTCGCAG CGGTTCTGAC 
                                                 ATAGGGTGAA GCCAGAGGAA ACTCTGGTGG AGGCTCGCAG CGGTTCTGAC 
                                                 ATAGGGTGAA GCCAGAGGAA ACTCTGGTGG AGGCTCGCAG CGGTTCTGAC 
                                                 ATAGGGTGAA GCCAGAGGAA ACTCTGGTGG AGGCTCGCAG CGGTTCTGAC 
                                                 ATAGGGTGAA GCCAGAGGAA ACTCTGGTGG AGGCTCGCAG CGGTTCTGAC 
                                                 ATAGGGTGAA GCCAGAGGAA ACTCTGGTGG AGGCTCGCAG CGGTTCTGAC 
                                                 ATAGGGTGAA GCCAGAGGAA ACTCTGGTGG AGGCTCGCAG CGGTTCTGAC 
                                                 ATAGGGTGAA GCCAGAGGAA ACTCTGGTGG AGGCTCGCAG CGGTTCTGAC 
                                                 ATAGGGTGAA GCCAGAGGAA ACTCTGGTGG AGGCTCGCAG CGGTTCTGAC 
                                                 ---------- ---------- ---------- ---------- ---------- 
                                                 ATAGGGTGAA GCCAGAGGAA ACTCTGGTGG AGGCTCGCAG CGGTTCTGAC 
                                                 ATAGGGTGAA GCCAGAGGAA ACTCTGGTGG AGGCTCGCAG CGGTTCTGAC 
                                                 ATAGGGTGAA GCCAGAGGAA ACTCTGGTGG AGGCTCGCAG CGGTTCTGAC 
                                                 ATAGGGTGAA GCCAGAGGAA ACTCTGGTGG AGGCTCGCAG CGGTTCTGAC 
                                                 ATAGGGTGAA GCCAGAGGAA ACTCTGGTGG AGGCTCGCAG CGGTTCTGAC 
                                                 ATAGGGTGAA GCCAGAGGAA ACTCTGGTGG AGGCTCGCAG CGGTTCTGAC 
                                                 ---------- ---------- ---------- ---------- ---------- 
                                                 ATAGGGTGAA GCCAGAGGAA ACTCTGGTGG AGGCTCGCAG CGGTTCTGAC 
                                                 ATAGGGTGAA GCCAGAGGAA ACTCTGGTGG AGGCTCGCAG CGGTTCTGAC 
                                                 ---------- ---------- ---------- ---------- ---------- 
                                                 ---------- ---------- ---------- ---------- ---------- 
                                                 ATAGGGTGAA GCCAGAGGAA ACTCTGGTGG AGGCTCGCAG CGGTTCTGAC 
                                                 ATAGGGTGAA GCCAGAGGAA ACTCTGGTGG AGGCTCGCAG CGGTTCTGAC 
                                                 ATAGGGTGAA GCCAGAGGAA ACTCTGGTGG AGGCTCGCAG CGGTTCTGAC 
                                                 ATAGGGTGAA GCCAGAGGAA ACTCTGGTGG AGGCTCGCAG CGGTTCTGAC 
                                                 ATAGGGTGAA GCCAGAGGAA ACTCTGGTGG AGGCTCGCAG CGGTTCTGAC 
                                                 ATAGGGTGAA GCCAGAGGAA ACTCTGGTGG AGGCTCGCAG CGGTTCTGAC 
                                                 ---------- ---------- ---------- ---------- ---------- 
                                                 ATAGGGTGAA GCCAGAGGAA ACTCTGGTGG AGGCTCGCAG CGGTTCTGAC 
                                                 ATAGGGTGAA GCCAGAGGAA ACTCTGGTGG AGGCTCGCAG CGGTTCTGAC 
                                                 ATAGGGTGAA GCCAGAGGAA ACTCTGGTGG AGGCTCGCAG CGGTTCTGAC 
                                                 ATAGGGTGAA CCCAGAGGAA ACTCTGGTGG ATGCTCGCAG CGGTTCTGAC 
                                                 ATAGGGTGAA GCCAGAGGAA ACTCTGGTGG AGGCTCGCAG CGGTTCTGAC 
                                                 ATAGGGTGAA GCCAGAGGAA ACTCTGGTGG AGGCTCGCAG CGGTTCTGAC 
                                                 ATAGGGTGAA GCCAGAGGAA ACTCTGGTGG AGGCTCGCAG CGGTTCTGAC 
                                                 ATAGGGTGAA GCCAGAGGAA ACTCTGGTGG AGGCTCGCAG CGGTTCTGAC 
                                                 ATAGGGTGAA GCCAGAGGAA ACTCTGGTGG AGGCTCGCAG CGGTTCTGAC 
                                                 ATAGGGTGAA GCCAGAGGAA ACTCTGGTGG AGGCTCGCAG CGGTTCTGAC 
                                                 ATAGGGTGAA GCCAGAGGAA ACTCTGGTGG AGGCTCGCAG CGGTTCTGAC 
                                                 ATAGGGTGAA GCCAGAGGAA ACTCTGGTGG AGGCTCGCAG CGGTTCTGAC 
                                                 ATAGGGTGAA GCCAGAGGAA ACTCTGGTGG AGGCTCGCAT CGGTTCTGAC 
                                                 ---------- ---------- ---------- ---------- ---------- 
                                                 ATAGGGTGAA GCCAGAGGAA ACTCTGGTGG AGGCTCGCAG CGGTTCTGAC 
                                                 ATAGGGTGAA GCCAGAGGAA ACTCTGGTGG AGGCTCGCAG CGGTTCTGAC 
                                                 ATAGGGTGAA GCCAGAGGAA ACTCTGGTGG AGGCTCGCAG CGGTTCTGAC 
                                                 ---------- ---------- ---------- ---------- ---------- 
                                                 ATAGGGTGAA GCCAGAGGAA ACTCTGGTGG AGGCTCGCAG CGGTTCTGAC 
                                                 ATAGGGTGAA GCCAGAGGAA ACTCTGGTGG AGGCTCGCAG CGGTTCTGAC 
                                                 ATAGGGTGAA GCCAGAGGAA ACTCTGGTGG AGGCTCGCAG CGGTTCTGAC 
                                                 ---------- ---------- ---------- ---------- ---------- 

                                                 GTGCAAATCG ATC-GTCAAA TCTGCGCAT- GGGGGCGAAA GTCTAATCGA 
                                                 GTGCAAATCG ATC-GTCAAA TCTGCGCAT- GGGGGCGAAA GTCTAATCGA 
                                                 GTGCAAATCG ATC-GTCAAA TCTGCGCAT- GGGG------ ---------- 
                                                 GTGCAAATCG ATC-GTCAAA TCTGCGCAT- GGGG------ ---------- 
                                                 GTGCAAATCG ATC-GTCAAA TCTGCGCAT- GGGGGCGAAA GACTAATCGA 
                                                 GTGCAAATCG ATC-GTCAAA TCTGCGCAT- GGGGGCGAAA GACTAATCGA 
                                                 GTGCAAATCG ATC-GTCAAA TCTGCGCAT- GGGGGCGAAA GACTAATCGA 
                                                 GTGCAAATCG ATC-GTCAAA TCTGCGCAT- GGGGGCGAAA GACTAATCGA 
                                                 GTGCAAATCG ATC-GTCAAA TCTGCGCAT- GGGGGCGAAA GACTAATCGA 
                                                 GTGCAAATCG ATC-GTCAAA TCTGCGCAT- GGGGGCGAAA GACTAATCGA 
                                                 ---------- ---------- ---------- ---------- ---------- 
                                                 GTGCAAATCG ATC-GTCAAA TCTGCGCAT- GGGGGCGAAA GACTAATCGA 
                                                 ---------- ---------- ---------- ---------- ---------- 
                                                 ---------- ---------- ---------- ---------- ---------- 
                                                 ---------- ---------- ---------- ---------- ---------- 
                                                 GTGCAAATCG ATC-GTCAAA TCTGCGCAT- GGGGGCGAAA GACTAATCGA 
                                                 GTGCAAATCG ATC-GTCAAA TCTGCGCAT- GGGGGCGAAA GACTAATCGA 
                                                 GTGCAAATCG ATC-GTCAAA TCTGCGCAT- GGGGGCGAAA GACTAATCGA 
                                                 GTGCAAATCG ATC-GTCAAA TCTGCGCAT- GGGGGCGAAA GACTAATCGA 
                                                 GTGCAAATCG ATC-GTCAAA TCTGCGCAT- GGGGGCGAAA GACTAATCGA 
                                                 GTGCAAATCG ATC-GTCAAA TCTGCGCAT- GGGGGCGAAA GACTAATCGA 
                                                 GTGCAAATCG ATC-GTCAAA TCTGCGCAT- GGGGGCGAAA GACTAATCGA 
                                                 GTGCAAATCG ATC-GTCAAA TCTGCGCAT- GGGG------ ---------- 
                                                 GTGCAAATCG ATC-GTCAAA TCTGCGCAT- GGGG------ ---------- 
                                                 GTGCAAATCG ATC-GTCAAA TCTGCGCAT- GGGG------ ---------- 
                                                 GTGCAAATCG ATC-GTCAAA TCTGCGCAT- GGGG------ ---------- 
                                                 GTGCAAATCG ATC-GTCAAA TCTGCGCAT- GGGGGCGAAA GACTAATCGA 
                                                 GTGCAAATCG ATC-GTCAAA TCTGCGCAT- GGGGGCGAAA GACTAATCGA 
                                                 GTGCAAATCG ATC-GTCAAA TCTGCGCAT- GGGGGCGAAA GACTAATCGA 
                                                 GTGCAAATCG ATC-GTCAAA TCTGCGCAT- GGGGGCGAAA GACTAATCGA 
                                                 GTGCAAATCG ATC-GTCAAA TCTGCGCAT- GGGGGCGAAA GACTAATCGA 
                                                 GTGCAAATCG ATC-GTCAAA TCTGCGCAT- GGGGGCGAAA GACTAATCGA 
                                                 GTGCAAATCG ATC-GTCAAA TCTGCGCAT- GGGGGCGAAA GACTAATCGA 
                                                 ---------- ---------- ---------- ---------- ---------- 
                                                 GTGCAAATCG ATC-GTCAAA TCTGCGCAT- GGGGGCGAAA GAC------- 
                                                 GTGCAAATCG ATC-GTCAAA TCTGCGCAT- GGGGGCGAAA GAC------- 
                                                 GTGCAAATCG ATC-GTCAAA TCTGCGCAT- GGGGGCGAAA GACTAATCGA 
                                                 GTGCAAATCG ATC-GTCAAA TCTGCGCAT- GGGGGCGAAA GACTAATCGA 
                                                 GTGCAAATCG ATC-GTCAAA TCTGCGCAT- GGGGGCGAAA GACTAATCGA 
                                                 GTGCAAATCG ATC-GTCAAA TCTGCGCAT- GGGGGCGAAA GA-------- 
                                                 ---------- ---------- ---------- ---------- ---------- 
                                                 GTGCAAATCG ATC-GTCAAA TCTGCGCAT- GGGG------ ---------- 
                                                 GTGCAAATCG ATC-GTCAAA TCTGCGCAT- GGGG------ ---------- 
                                                 ---------- ---------- ---------- ---------- ---------- 
                                                 ---------- ---------- ---------- ---------- ---------- 
                                                 GTGCAAATCG ATC-GTCAAA TCTGCGCAT- GGGGGCGAAA GACTAATCGA 
                                                 GTGCAAATCG ATC-GTCAAA TCTGCGCAT- GGGGGCGAAA GACTAATCGA 
                                                 GTGCAAATCG ATC-GTCAAA TCTGCGCAT- GGGGGCGAAA GACTAATCGA 
                                                 GTGCAAATCG ATC-GTCAAA TCTGCGCAT- GGGGGCGAAA GACTAATCGA 
                                                 GTGCAAATCG ATC-GTCAAA TCTGCGCAT- GGGGGCGAAA GACTAATCGA 
                                                 GTGCAAATCG ATC-GTCAAA TCTGCGCAT- GGGGGCGAAA GACTAATCGA 
                                                 ---------- ---------- ---------- ---------- ---------- 
                                                 GTGCAAATCG ATC-GTCAAA TCTGCGCAT- GGGGGCGAAA GA-------- 
                                                 GTGCAAATCG ATC-GTCAAA TCTGCGCAT- GGGG------ ---------- 
                                                 GTGCAAATCG ATC-GTCAAA TCTGCGCAT- GGGG------ ---------- 
                                                 GTGCAAATCG ATC-ATCAAC TCTGCGCAT- GGGGGCGAAA GGATAATCGA 
                                                 GTGCAAATCG ATC-GTCAAA TCTGCGCAT- GGGGGCGAAA GACTAATCGA 
                                                 GTGCAAATCG ATC-GTCAAA TCTGCGCAT- GGGGGCGAAA GACTAATCGA 
                                                 GTGCAAATCG ATC-GTCAAA TCTGCGCAT- GGGGG----- ---------- 
                                                 GTGCAAATCG ATC-GTCAAA TCTGCGCATG GGGGGCGAAA GACTAATCGA 
                                                 GTGCAAATCG ATC-GTCAAA TCTGCGCAT- GGGGGCGAAA GACTAATCGA 
                                                 GTGCAAATCG ATC-GTCAAA TCTGCGCAT- GGGGGCGAAA GACTAATCGA 
                                                 GTGCAAATCG ATC-GTCAAA TCTGCGCAT- GGGGGCGAAA GACTAATCGA 
                                                 GTGCAAATCG ATC-GTCAAA TCTGCGCAT- GGGGGCGAAA GACTAATCGA 
                                                 GTGCAAATTG ATCTGTC--- ---------- ---------- ---------- 
                                                 ---------- ---------- ---------- ---------- ---------- 
                                                 GTGCAAATCG ATC-GTCAAA TCTGCGCAT- -GGGGCGAAA GACTAATCGA 
                                                 GTGCAAATCG ATC-GTCAAA TCTGCGCAT- GGGGGCGAAA GACTAATCGA 
                                                 GTGCAAATCG ATC-GTCAAA TCTGCGCAT- GGGGGCGAAA GACTAATCGA 
                                                 ---------- ---------- ---------- ---------- ---------- 
                                                 GTGCAAATCG ATC-GTCAAA TCTGCGCAT- GGGGGCGAAA GACTAATCGA 
                                                 GTGCAAATCG ATC-GTCAAA TCTGCGCAT- GGGGGCGAAA GACTAATCGA 
                                                 GTGCAAATCG ATC-GTCAAA TCTGCGCAT- GGGGGCGAAA GACTAATCGA 
                                                 ---------- ---------- ---------- ---------- ---------- 

                                                 ACCATT---- ---------- ---------- ---------- ---------- 
                                                 ACCATT---- ---------- ---------- ---------- ---------- 
                                                 ---------- ---------- ---------- ---------- ---------- 
                                                 ---------- ---------- ---------- ---------- ---------- 
                                                 ACCATT--AA AACCAGCGGT AAATTTAATC TACTAGGTGG TTA------- 
                                                 ACCATT--AA AACCAGCGGT AAATTTAATC TACTAGGTGG TTA------- 
                                                 ACCATTA-AA AACCAGCGGT AAATTTGACT TACTAGGTGG TTAAGAGGCG 
                                                 ACCATTA-AA AACCAGCGGT AAATTTGACT TACTAGGTGG TTAAGAGGCG 
                                                 ACCATT--AA AACCAGCGGT AAATTTAATT TACTAGGTGG TTAAGAGGCG 
                                                 ACCATT--AA AACCAGCGGT AAATTTAATT TACTAGGTGG TTAAGAGGCG 
                                                 ---------- ---------- ---------- ---------- ---------- 
                                                 ACCATT--GC AACCAGCGGT AAATTTACTT TAC-AGGTGG TTGAGAGGCG 
                                                 ---------- ---------- ---------- ---------- ---------- 
                                                 ---------- ---------- ---------- ---------- ---------- 
                                                 ---------- ---------- ---------- ---------- ---------- 
                                                 ACCATTGAGA AACCAGCGGT AAATTTGATT TACTAGGTGG TTAAGAGGCG 
                                                 ACCATT--AA GACCAGCGGT AAATTTTACT TACTAGGTGG TTAAGAGGCG 
                                                 ACCATT--GA AACCAGCGGT AAATTTCATT TACTAGGTGG TTAAGAGGAG 
                                                 ACCATTA-AA AACCAGCGGT AAATTTAATT TACTAGGTGG TTAAGAGGCG 
                                                 ACCATTA-AA AACCAGCGGT AAATTTAATT TACTAGGTGG TTAAGAGGCG 
                                                 ACCATT---- AACCAGCGGT AAATTTGATT TACTAGGTGG TTAAGAGGTG 
                                                 ACCATT---- AACCAGCGGT AAATTTGATT TACTAGGTGG TTAAGAGGTG 
                                                 ---------- ---------- ---------- ---------- ---------- 
                                                 ---------- ---------- ---------- ---------- ---------- 
                                                 ---------- ---------- ---------- ---------- ---------- 
                                                 ---------- ---------- ---------- ---------- ---------- 
                                                 ---------- ---------- ---------- ---------- ---------- 
                                                 ACCATT--AA AACCAGCGGT -AATTTAATT TACTAGGTGG TTA------- 
                                                 ACCATT--AA AACCAGCGGT -AATTTAATT TACTAGGTGG TTA------- 
                                                 ACCATT--AA AACCAGCGGT -AATTTAATT TACTAGGTGG TTAAGAGGCG 
                                                 ACCATT--AA AACCAGCGGT -AATTTAATT TACTAGGTGG TTAAGAGGCG 
                                                 ACCATT--AA AACCAGCGGT -AATTTAATT TACTAGGTGG TTAAGAGGCG 
                                                 ACCATT--AA AACCAGCGGT -AATTTAATT TACTAGGTGG TTAAGAGGCG 
                                                 ---------- ---------- ---------- ---------- ---------- 
                                                 ---------- ---------- ---------- ---------- ---------- 
                                                 ---------- ---------- ---------- ---------- ---------- 
                                                 ACCATTG-AA AACCAGCGGT AAA------- ---------- ---------- 
                                                 ACCATT--AA AACCAGCGGT AAATTTGATT TACTAGGTGG TTAAGAGGAG 
                                                 ACCATT--AA AACCAGCGGT AAATTTGATT TACTAGGTGG TTAAGAGGAG 
                                                 ---------- ---------- ---------- ---------- ---------- 
                                                 ---------- ---------- ---------- ---------- ---------- 
                                                 ---------- ---------- ---------- ---------- ---------- 
                                                 ---------- ---------- ---------- ---------- ---------- 
                                                 ---------- ---------- ---------- ---------- ---------- 
                                                 ---------- ---------- ---------- ---------- ---------- 
                                                 ACCATT---A AACCAGCGGT AAATTTGATT TACTAGGGGG ---------- 
                                                 ACC------- ---------- ---------- ---------- ---------- 
                                                 ACCATT---A AACCAGCGGT AAATTTGATT TACTAGGTGG TTAAGAGGGC 
                                                 ACCATT---A AACCAGCGGT AAATTTGATT TACTAGGTGG TTAAGAGGGC 
                                                 ACCATTG-AA AACCAGCGGT AAATTTGATT TACTAGGTGG TTAAGAGGCG 
                                                 ACCATTT-AG AAAC------ ---------- ---------- ---------- 
                                                 ---------- ---------- ---------- ---------- ---------- 
                                                 ---------- ---------- ---------- ---------- ---------- 
                                                 ---------- ---------- ---------- ---------- ---------- 
                                                 ---------- ---------- ---------- ---------- ---------- 
                                                 ACCATT--GA AACCAGCGCA AAATGCAACG TAGTAGGCGG CTAAGAGGCG 
                                                 ACCATT--GA AACCAGCGGT AAATTTAACT TACTAGGTGG TTAAGAGGCG 
                                                 ACCATCT-AG TAGCTG---- ---------- ---------- ---------- 
                                                 ---------- ---------- ---------- ---------- ---------- 
                                                 ACCATCT-AG TAGCTG---- ---------- ---------- ---------- 
                                                 ACCATTA-AA AACCAGCGGC AAATTTGATT TACTAGGTGG TTAAGAGGCG 
                                                 ACCATTA-AA AACCAGCGGC AAATTTGATT TACTAGGTGG TTAAGAGGCG 
                                                 ACCATT--AA AACCAGCGGT -AATTTAATT TACTAGGTGG TTAAGAGGCG 
                                                 ACCATTA-AC AACCAGCGGT AAATTTGATT TACTAGGTGG TTAAGAGGAG 
                                                 ---------- ---------- ---------- ---------- ---------- 
                                                 ---------- ---------- ---------- ---------- ---------- 
                                                 ACCATCT-AG TAG------- ---------- ---------- ---------- 
                                                 ACCATT--AA AACCAGCGGT -AATTTAATT TACTAGGTGG TTAAGAGGCG 
                                                 ACCATT---A AACCAGCGGT AAATTTGATT TACTAGGTGG TTAAGAGGCG 
                                                 ---------- ---------- ---------- ---------- ---------- 
                                                 ACCATT--AA AACCAGCGGT AAATTTAATT TACTAGGTGG TTAAGAGGCG 
                                                 ACCATT--GA AACCAGCGGT AAATTT-ATT TACTAGGTGG TTAAGAGGCG 
                                                 ACCATTG-TA GACCAGCGGT AAATTT-ACT TACTAGGTGG TTAAGAGGCG 
                                                 ---------- ---------- ---------- ---------- ---------- 

                                                 ---------- ---------- ---------- ---------- ---------- 
                                                 ---------- ---------- ---------- ---------- ---------- 
                                                 ---------- ---------- ---------- ---------- ---------- 
                                                 ---------- ---------- ---------- ---------- ---------- 
                                                 ---------- ---------- ---------- ---------- ---------- 
                                                 ---------- ---------- ---------- ---------- ---------- 
                                                 GCTCGCGAGG GC-ACTTGGT ACCTAGG-TC GGGAAAGGAT ACCCTG---T 
                                                 GCTCGCGAGG GC-ACTTGGT ACCTAGG-TC GGGAAAGGAT ACCCTG---T 
                                                 GCCCGAGAGG GA---ACACT ACCTAGGTTC GGGCGAGGCT ACCCTGGAGC 
                                                 GCCCGAGAGG GA---ACACT ACCTAGGTTC GGGCGAGGCT ACCCTGGAGC 
                                                 ---------- ---------- ---------- ---------- ---------- 
                                                 GCCCGAGAGG G--------- ---------- ---------- ---------- 
                                                 ---------- ---------- ---------- ---------- ---------- 
                                                 ---------- ---------- ---------- ---------- ---------- 
                                                 ---------- ---------- ---------- ---------- ---------- 
                                                 GCCCGAGAGG GA----AAAC ATCTAGG-TC GGGGCAAGCT ACCCTG---G 
                                                 GCCCGCGAGG GA---AAAGA ACCTAGGTAT CAAGCAAGCT ACCCCGCAGC 
                                                 TCTCGCGAGA GA--TCTCAT ACCTAGG-TT TAG--AGCTT ACCCGG---- 
                                                 GCCCGAGAGG GA-CTTGGAA ACCTAGG-TT GGGAGTACCT ACCCTG---G 
                                                 GCCCGAGAGG GA-CTTGGAA ACCTAGG-TT GGGAGTACCT ACCCTG---G 
                                                 GCCCGAGAGG GATATGAAAA ACCTAGG-TT GGGGCAACCT ACCCTG---G 
                                                 GCCCGAGAGG GATATGAAAA ACCTAGG-TT GGGGCAACCT ACCCTG---G 
                                                 ---------- ---------- ---------- ---------- ---------- 
                                                 ---------- ---------- ---------- ---------- ---------- 
                                                 ---------- ---------- ---------- ---------- ---------- 
                                                 ---------- ---------- ---------- ---------- ---------- 
                                                 ---------- ---------- ---------- ---------- ---------- 
                                                 ---------- ---------- ---------- ---------- ---------- 
                                                 ---------- ---------- ---------- ---------- ---------- 
                                                 TCTCGAGAGA GA--TTCCAG ACCTAGG-T- ---------- ---------- 
                                                 TCTCGAGAGA GA--TTCCAG ACCTAGG-TC AAGG------ ---------- 
                                                 TCTCGAGAGA GA--TTCCAG ACCTAGG-TC AAGGCAGCTT ACCCGG---- 
                                                 T--------- ---------- ---------- ---------- ---------- 
                                                 ---------- ---------- ---------- ---------- ---------- 
                                                 ---------- ---------- ---------- ---------- ---------- 
                                                 ---------- ---------- ---------- ---------- ---------- 
                                                 ---------- ---------- ---------- ---------- ---------- 
                                                 TCTCGAGAGA GA---TTCAT ACCTAGG-TT GGGCGGACCT ACCCGGAACG 
                                                 TCTCGAGAGA GA---TTCAT ACCTAGG-TT GGGCGGACCT ACCCGGAACG 
                                                 ---------- ---------- ---------- ---------- ---------- 
                                                 ---------- ---------- ---------- ---------- ---------- 
                                                 ---------- ---------- ---------- ---------- ---------- 
                                                 ---------- ---------- ---------- ---------- ---------- 
                                                 ---------- ---------- ---------- ---------- ---------- 
                                                 ---------- ---------- ---------- ---------- ---------- 
                                                 ---------- ---------- ---------- ---------- ---------- 
                                                 ---------- ---------- ---------- ---------- ---------- 
                                                 GCCTGAGAAG GC---AGAGC ACCTAGG-TC CGAGCCAGCC TACCCG---G 
                                                 GCCTGAGAAG GC---AGAGC ACCTAGG-TC CGAGCCAGCC TACCCG---G 
                                                 GCCCGAGAGG GAGAACTAGT ACCTAGG-TT GGG------- ---------- 
                                                 ---------- ---------- ---------- ---------- ---------- 
                                                 ---------- ---------- ---------- ---------- ---------- 
                                                 ---------- ---------- ---------- ---------- ---------- 
                                                 ---------- ---------- ---------- ---------- ---------- 
                                                 ---------- ---------- ---------- ---------- ---------- 
                                                 GCCCGAGAGG GA-AATATTA ACATAGG-TT GGCGCATCAT CACCTG---G 
                                                 GCCCGAGAGG GA-GATACAA ACCTAGG-TT GGGGCATCCT ACCCTG---G 
                                                 ---------- ---------- ---------- ---------- ---------- 
                                                 ---------- ---------- ---------- ---------- ---------- 
                                                 ---------- ---------- ---------- ---------- ---------- 
                                                 GCCCGAGAGG GA-AAACAAA ACCTAGG-TT GGGAGAGCCT ACCCTG---G 
                                                 GCCCGAGAGG GA-AAACAAA ACCTAGG-TT GGGAGAGCCT ACCCTG---G 
                                                 TCTCGAGAGA GA--TTCCAG ACCTAGG-TC AAGGCAGCTT ACCCGG---- 
                                                 TCTCGCGAGA GA---TTCAT ACCTAGG-TC GGGCGAACCT ACCCGGAGCG 
                                                 ---------- ---------- ---------- ---------- ---------- 
                                                 ---------- ---------- ---------- ---------- ---------- 
                                                 ---------- ---------- ---------- ---------- ---------- 
                                                 TCTCGAGAGA GA--TTCCAG ACCTAGG-TC AAGGCAGCTT ACCCGG---- 
                                                 GCCCGAGAGG GA---ACATT ACCTAGG-TC GGGCGAGGCT ACCCTGGAGC 
                                                 ---------- ---------- ---------- ---------- ---------- 
                                                 TCTCGAGAGA GA--TTCCAG ACCTAGG-TC AAGGCAGCTT ACCCGA---- 
                                                 GCCCGCGAGG GA---TTTTG ACTAGGT-CT GGGGCAGCTT ACCCTACAGT 
                                                 GCCCGAGAGG GA--GTGTAA ACCTAGG-TC CGGCACGCCT ACCCTG---T 
                                                 ---------- ---------- ---------- ---------- ---------- 

                                                 ---------- ---------- ---------- ---------- ---------- 
                                                 ---------- ---------- ---------- ---------- ---------- 
                                                 ---------- ---------- ---------- ---------- ---------- 
                                                 ---------- ---------- ---------- ---------- ---------- 
                                                 ---------- ---------- ---------- ---------- ---------- 
                                                 ---------- ---------- ---------- ---------- ---------- 
                                                 AGCGG----- ---------- ---------- ---------- ---------- 
                                                 AGCGG----- ---------- ---------- ---------- ---------- 
                                                 GGCTACCCTG TAGC-TACCC CGGAGCG--- ---------- ---------- 
                                                 GGCTACCCTG TAGC-TACCC CGGAGCG--- ---------- ---------- 
                                                 ---------- ---------- ---------- ---------- ---------- 
                                                 ---------- ---------- ---------- ---------- ---------- 
                                                 ---------- ---------- ---------- ---------- ---------- 
                                                 ---------- ---------- ---------- ---------- ---------- 
                                                 ---------- ---------- ---------- ---------- ---------- 
                                                 AGCTACCCTA TAGC------ -------GGT TACCCTGT-- -AACTACCCT 
                                                 AGCTACCCTA CAAG-TACCC TGTAGCT--- ---------- --CCTACCCT 
                                                 ---------- -AGCGTTACC CAGAGCGAGT TACCCGG--- ---------- 
                                                 AGCTACTCTA TGG--GATCC TGTAGCGAGT TATCCTGT-- -AACTACCCT 
                                                 AGCTACTCTA TGG--GATCC TGTAGCGAGT TATCCTGT-- -AACTACCCT 
                                                 AGCTACCCTA TAGC-TACCC TATAGCGAGT TACCCTGT-- -AACTACCCT 
                                                 AGCTACCCTA TAGC-TACCC TATAGCGAGT TACCCTGT-- -AACTACCCT 
                                                 ---------- ---------- ---------- ---------- ---------- 
                                                 ---------- ---------- ---------- ---------- ---------- 
                                                 ---------- ---------- ---------- ---------- ---------- 
                                                 ---------- ---------- ---------- ---------- ---------- 
                                                 ---------- ---------- ---------- ---------- ---------- 
                                                 ---------- ---------- ---------- ---------- ---------- 
                                                 ---------- ---------- ---------- ---------- ---------- 
                                                 ---------- ---------- ---------- ---------- ---------- 
                                                 ---------- ---------- ---------- ---------- ---------- 
                                                 ---------- ---------- ---------- ---------- ---------- 
                                                 ---------- ---------- ---------- ---------- ---------- 
                                                 ---------- ---------- ---------- ---------- ---------- 
                                                 ---------- ---------- ---------- ---------- ---------- 
                                                 ---------- ---------- ---------- ---------- ---------- 
                                                 ---------- ---------- ---------- ---------- ---------- 
                                                 ACCTACCCTG TAGCGTACCC CGTAGCGAGT TACCCGGAAC GACCTACCCC 
                                                 ACCTACCCTG TAGCGTACCC CGTAGCGAGT TACCCGGAAC GACCTACCCC 
                                                 ---------- ---------- ---------- ---------- ---------- 
                                                 ---------- ---------- ---------- ---------- ---------- 
                                                 ---------- ---------- ---------- ---------- ---------- 
                                                 ---------- ---------- ---------- ---------- ---------- 
                                                 ---------- ---------- ---------- ---------- ---------- 
                                                 ---------- ---------- ---------- ---------- ---------- 
                                                 ---------- ---------- ---------- ---------- ---------- 
                                                 ---------- ---------- ---------- ---------- ---------- 
                                                 AGCGA----- -AGC-TACCC TGTAGCAGCT TACCAGGAAC ---------- 
                                                 AGCGA----- -AGC-TACCC TGAG------ ---------- ---------- 
                                                 ---------- ---------- ---------- ---------- ---------- 
                                                 ---------- ---------- ---------- ---------- ---------- 
                                                 ---------- ---------- ---------- ---------- ---------- 
                                                 ---------- ---------- ---------- ---------- ---------- 
                                                 ---------- ---------- ---------- ---------- ---------- 
                                                 ---------- ---------- ---------- ---------- ---------- 
                                                 AGGTACCCTA TAGC-CCCCC TATAGCGAGT TACCCTGT-- -AACTACCC- 
                                                 AGCTACCCTA TAGC-TACCC TATAGCGAGT TACCCTGT-- -AACTACCCT 
                                                 ---------- ---------- ---------- ---------- ---------- 
                                                 ---------- ---------- ---------- ---------- ---------- 
                                                 ---------- ---------- ---------- ---------- ---------- 
                                                 AGCTACCCTG TAGC-TACCC TGGAGCG--- ---------- ---------- 
                                                 AGCTACCCTG TAGC-TACCC TGGAGCG--- ---------- ---------- 
                                                 ---------- ---------- ---------- ---------- ---------- 
                                                 AGCTACCCTG TAGCGTTACC CGGAATG--- ---------- ---------- 
                                                 ---------- ---------- ---------- ---------- ---------- 
                                                 ---------- ---------- ---------- ---------- ---------- 
                                                 ---------- ---------- ---------- ---------- ---------- 
                                                 ---------- ---------- ---------- ---------- ---------- 
                                                 GGCTACCCTA TAGC-TACCC TGGAGCG--- ---------- ---------- 
                                                 ---------- ---------- ---------- ---------- ---------- 
                                                 ---------- ---------- ---AGCGAGC CACCCGGA-- ---------- 
                                                 GGTTACCCTG TAGC------ ---------- ---------- ---------- 
                                                 AGCGT----- ---------- ---------- ---------- ---------- 
                                                 ---------- ---------- ---------- ---------- ---------- 

                                                 ---------- ---------- ---------- ---------- ---------- 
                                                 ---------- ---------- ---------- ---------- ---------- 
                                                 ---------- ---------- ---------- ---------- ---------- 
                                                 ---------- ---------- ---------- ---------- ---------- 
                                                 ---------- ---------- ---------- ---------- ---------- 
                                                 ---------- ---------- ---------- ---------- ---------- 
                                                 ---------- ---------- ---------- ---------- ---------- 
                                                 ---------- ---------- ---------- ---------- ---------- 
                                                 ---------- ---------- ---------- ---------- ---------- 
                                                 ---------- ---------- ---------- ---------- ---------- 
                                                 ---------- ---------- ---------- ---------- ---------- 
                                                 ---------- ---------- ---------- ---------- ---------- 
                                                 ---------- ---------- ---------- ---------- ---------- 
                                                 ---------- ---------- ---------- ---------- ---------- 
                                                 ---------- ---------- ---------- ---------- ---------- 
                                                 ATAGC----- ---------- ---------- -----GGCTA CCCTGG---- 
                                                 GTAGG-AGTT ACCCTGCAAG ACTTACCCTG TAGCTGCCGA ---------- 
                                                 ---------- ---------- ---------- -AGCGAGCTA CCCAG----- 
                                                 GCAGC----- ---------- ---TACCCTA TAGCGAGCTA CCCTGG---- 
                                                 GCAGC----- ---------- ---TACCCTA TAGCGAGCTA CCCTGG---- 
                                                 ATAGC----- ---------- ---TACCCTA TAGATAGCTA CCCTGG---- 
                                                 ATAGC----- ---------- ---TACCCTA TAGATAGCTA CCCTGG---- 
                                                 ---------- ---------- ---------- ---------- ---------- 
                                                 ---------- ---------- ---------- ---------- ---------- 
                                                 ---------- ---------- ---------- ---------- ---------- 
                                                 ---------- ---------- ---------- ---------- ---------- 
                                                 ---------- ---------- ---------- ---------- ---------- 
                                                 ---------- ---------- ---------- ---------- ---------- 
                                                 ---------- ---------- ---------- ---------- ---------- 
                                                 ---------- ---------- ---------- ---------- ---------- 
                                                 ---------- ---------- ---------- ---------- ---------- 
                                                 ---------- ---------- ---------- -AGCGAGCTA CCCGG----- 
                                                 ---------- ---------- ---------- ---------- ---------- 
                                                 ---------- ---------- ---------- ---------- ---------- 
                                                 ---------- ---------- ---------- ---------- ---------- 
                                                 ---------- ---------- ---------- ---------- ---------- 
                                                 ---------- ---------- ---------- ---------- ---------- 
                                                 GTAGCGAGTT ACCCGGAACG ACCTACCCCG TAGCGAGTTA CCCGGAACGA 
                                                 GTAGCGAGTT ACCCGGAACG ACCTACCCCG TAGCGAGTTA CCCGGAACGA 
                                                 ---------- ---------- ---------- ---------- ---------- 
                                                 ---------- ---------- ---------- ---------- ---------- 
                                                 ---------- ---------- ---------- ---------- ---------- 
                                                 ---------- ---------- ---------- ---------- ---------- 
                                                 ---------- ---------- ---------- ---------- ---------- 
                                                 ---------- ---------- ---------- ---------- ---------- 
                                                 ---------- ---------- ---------- ---------- ---------- 
                                                 ---------- ---------- ---------- ---------- ---------- 
                                                 ---------- ---------- ---------- ---------- ---------- 
                                                 ---------- ---------- ---------- ---------- ---------- 
                                                 ---------- ---------- ---------- ---------- ---------- 
                                                 ---------- ---------- ---------- ---------- ---------- 
                                                 ---------- ---------- ---------- ---------- ---------- 
                                                 ---------- ---------- ---------- ---------- ---------- 
                                                 ---------- ---------- ---------- ---------- ---------- 
                                                 ---------- ---------- ---------- ---------- ---------- 
                                                 ---------- --------AT AGCTACCCTA TAGCGAGCTA CCCTGG---- 
                                                 ATAGC----- ---------- ---TACCCTA TAGCGAGCTA CCCTGG---- 
                                                 ---------- ---------- ---------- ---------- ---------- 
                                                 ---------- ---------- ---------- ---------- ---------- 
                                                 ---------- ---------- ---------- ---------- ---------- 
                                                 ---------- ---------- ---------- ---------- ---------- 
                                                 ---------- ---------- ---------- ---------- ---------- 
                                                 ---------- ---------- ---------- -AGCGAGCTA CCCGG----- 
                                                 ---------- ---------- ---------- ---------- ---------- 
                                                 ---------- ---------- ---------- ---------- ---------- 
                                                 ---------- ---------- ---------- ---------- ---------- 
                                                 ---------- ---------- ---------- ---------- ---------- 
                                                 ---------- ---------- ---------- -AGCGAGCTA CCCGG----- 
                                                 ---------- ---------- ---------- ---------- ---------- 
                                                 ---------- ---------- ---------- ---------- ---------- 
                                                 ACGGC----- ---------- ---TTACCCG GAGTGAGCTA CCCGG----- 
                                                 ---------- ---------- ---------- ---------- ---------- 
                                                 ---------- ---------- ---------- ---------- ---------- 
                                                 ---------- ---------- ---------- ---------- ---------- 

                                                 ---------- ---------- ---------- ---------- ---------- 
                                                 ---------- ---------- ---------- ---------- ---------- 
                                                 ---------- ---------- ---------- ---------- ---------- 
                                                 ---------- ---------- ---------- ---------- ---------- 
                                                 ---------- ---------- ---------- ---------- ---------- 
                                                 ---------- ---------- ---------- ---------- ---------- 
                                                 ---------- ---------- ---------- ---------- ---------- 
                                                 ---------- ---------- ---------- ---------- ---------- 
                                                 ---------- ---GCCTACC CTGTACCGAC ACCGCTCAAT TGCGGGGACA 
                                                 ---------- ---GCCTACC CTGTACCGAC ACCGCTCAAT TGCGGGGACA 
                                                 ---------- ---------- ---------- ---------- ---------- 
                                                 ---------- ---------- ---------- ---------- ---------- 
                                                 ---------- ---------- ---------- ---------- ---------- 
                                                 ---------- ---------- ---------- ---------- ---------- 
                                                 ---------- ---------- ---------- ---------- ---------- 
                                                 ---------- ---AGCTACC CTATACCGAC ACCACTCAAT TGCGGGGACA 
                                                 ---------- --ACGTTTAC TTGTACCGAC ACCACTCAAT TGCGGGGACA 
                                                 ---------- ---------- ----ACCGAT ATCACTAAAT TGCGGGGACA 
                                                 ---------- ---AGCTACC CTATACCGAC ACCACTCAAT TGCGGGGACA 
                                                 ---------- ---AGCTACC CTATACCGAC ACCACTCAAT TGCGGGGACA 
                                                 ---------- ---AGCTACC CTATACCGAC ACCACTCAAT TGCGGGGACA 
                                                 ---------- ---AGCTACC CTATACCGAC ACCACTCAAT TGCGGGGACA 
                                                 ---------- ---------- ---------- ---------- ---------- 
                                                 ---------- ---------- ---------- ---------- ---------- 
                                                 ---------- ---------- ---------- ---------- ---------- 
                                                 ---------- ---------- ---------- ---------- ---------- 
                                                 ---------- ---------- ---------- ---------- ---------- 
                                                 ---------- ---------- ---------- ---------- ---------- 
                                                 ---------- ---------- ---------- ---------- ---------- 
                                                 ---------- ---------- ---------- ---------- ---------- 
                                                 ---------- ---------- ---------- ---------- ---------- 
                                                 ---------- ---------- ----ACCGAT ACCACTAAAT TGCGGGGACA 
                                                 ---------- ---------- ---------- ---------- ---------- 
                                                 ---------- ---------- ---------- ---------- ---------- 
                                                 ---------- ---------- ---------- ---------- ---------- 
                                                 ---------- ---------- ---------- ---------- ---------- 
                                                 ---------- ---------- ---------- ---------- ---------- 
                                                 CCTACCCGGA ACGGCCTACC CTGTACCGAC ATCACTAAAT TGCGGGGACG 
                                                 CCTACCCGGA ACGGCCTACC CTGTACCGAC ATCACTAAAT TGCGGGGACG 
                                                 ---------- ---------- ---------- ---------- ---------- 
                                                 ---------- ---------- ---------- ---------- ---------- 
                                                 ---------- ---------- ---------- ---------- ---------- 
                                                 ---------- ---------- ---------- ---------- ---------- 
                                                 ---------- ---------- ---------- ---------- ---------- 
                                                 ---------- ---------- ---------- ---------- ---------- 
                                                 ---------- ---------- ---------- ---------- ---------- 
                                                 ---------- ---------- ---------- ---------- ---------- 
                                                 ---------- ---------- ---------- ---------- ---------- 
                                                 ---------- ---------- ---------- ---------- ---------- 
                                                 ---------- ---------- ---------- ---------- ---------- 
                                                 ---------- ---------- ---------- ---------- ---------- 
                                                 ---------- ---------- ---------- ---------- ---------- 
                                                 ---------- ---------- ---------- ---------- ---------- 
                                                 ---------- ---------- ---------- ---------- ---------- 
                                                 ---------- ---------- ---------- ---------- ---------- 
                                                 ---------- ---AGCTACC CTATACCGAC ACCACTCAAC TGCGGGGACA 
                                                 ---------- ---AGCTACC CTATACCGAC ACCACTCAAT TGCGGGGACA 
                                                 ---------- ---------- ---------- ---------- ---------- 
                                                 ---------- ---------- ---------- ---------- ---------- 
                                                 ---------- ---------- ---------- ---------- ---------- 
                                                 ---------- ----GTTACC CTACACCGAC ACCACTAAAT TGCGGGGACA 
                                                 ---------- ----GTTACC CTACACCGAC ACCACTAAAT TGCGGGGACA 
                                                 ---------- ---------- ----ACCGAT ACCACTAAAT TGCGGGGACA 
                                                 ---------- ---GCCTACC CCGTACCGAC ACCACTAAAT TGCGGGGACA 
                                                 ---------- ---------- ---------- ---------- ---------- 
                                                 ---------- ---------- ---------- ---------- ---------- 
                                                 ---------- ---------- ---------- ---------- ---------- 
                                                 ---------- ---------- ----ACCGAT ACCACTAAAT TGCGGGGACA 
                                                 ---------- ---GCCTACC CTGTACCGAC ACCGCTCAAT TGCGGGGACA 
                                                 ---------- ---------- ---------- ---------- ---------- 
                                                 ---------- ---------- ----ACCGAT ACCACTAAAT TGCGGGGACA 
                                                 ---------- ---GGCTACC CTATACCGAC ACCACTAAAT TGCGGGGACA 
                                                 ---------- ----AGCGTG ACGGACCGAC ACCACTAAAT TGCGGGGACA 
                                                 ---------- ---------- ---------- ---------- ---------- 

                                                 ---------- ---------- ---------- ---------- ---------- 
                                                 ---------- ---------- ---------- ---------- ---------- 
                                                 ---------- ---------- ---------- ---------- ---------- 
                                                 ---------- ---------- ---------- ---------- ---------- 
                                                 ---------- ---------- ---------- ---------- ---------- 
                                                 ---------- ---------- ---------- ---------- ---------- 
                                                 ---------- ---------- ---------- ---------- ---------- 
                                                 ---------- ---------- ---------- ---------- ---------- 
                                                 TCCTTTAGAA GGCTTCAGGC TACCGCGGGG CGCTGAAAAG CGT-GCCTGC 
                                                 TCCTTTAGAA GGCTTCAGGC TACCGCGGGG CGCTGAAAAG CGT-GCCTGC 
                                                 ---------- ---------- ---------- ---------- ---------- 
                                                 ---------- ---------- ---------- ---------- ---------- 
                                                 ---------- ---------- ---------- ---------- ---------- 
                                                 ---------- ---------- ---------- ---------- ---------- 
                                                 ---------- ---------- ---------- ---------- ---------- 
                                                 TCCTTTAGAA GGCTCTAGGC TACCGCAGTG CGCTGAAAAG CGT-GTCTGC 
                                                 TCCTTTAGAA GGCTCCAGGC TACCGCAGAG CGCTGAAAAG CGT-GTCTGC 
                                                 TCCCTT--TA AGCTCCAGGC TACCGCAGGG CACTGAAAAG TGT-GCCTAC 
                                                 TCCTACAGAA GGCCCCAGGC TACCGCAGGG CGCTGAAAAG CGTGGTCTGC 
                                                 TCCTACAGAA GGCCCCAGGC TACCGCAGGG CGCTGAAAAG CGTGGTCTGC 
                                                 TCCTTTAGAA GGTTCCAGGC TACCGCGGCG TGCTGAAAAG CGC-GTCCGC 
                                                 TCCTTTAGAA GGTTCCAGGC TACCGCGGCG TGCTGAAAAG CGC-GTCCGC 
                                                 ---------- ---------- ---------- ---------- ---------- 
                                                 ---------- ---------- ---------- ---------- ---------- 
                                                 ---------- ---------- ---------- ---------- ---------- 
                                                 ---------- ---------- ---------- ---------- ---------- 
                                                 ---------- ---------- ---------- ---------- ---------- 
                                                 ---------- ---------- ---------- ---------- ---------- 
                                                 ---------- ---------- ---------- ---------- ---------- 
                                                 ---------- ---------- ---------- ---------- ---------- 
                                                 ---------- ---------- ---------- ---------- ---------- 
                                                 TCCTGT--CA ATCTCTAGGC TACCGCAGCA CGCTGAAAAG CGTGCCCTGC 
                                                 ---------- ---------- ---------- ---------- ---------- 
                                                 ---------- ---------- ---------- ---------- ---------- 
                                                 ---------- ---------- ---------- ---------- ---------- 
                                                 ---------- ---------- ---------- ---------- ---------- 
                                                 ---------- ---------- ---------- ---------- ---------- 
                                                 TCCTTT--TA AGCTTTAGGC TACCGTAGGG CACTGAAAAG TGT-TTCTAC 
                                                 TCCTTT--TA AGCTTTAGGC TACCGTAGGG CACTGAAAAG TGT-TTCTAC 
                                                 ---------- ---------- ---------- ---------- ---------- 
                                                 ---------- ---------- ---------- ---------- ---------- 
                                                 ---------- ---------- ---------- ---------- ---------- 
                                                 ---------- ---------- ---------- ---------- ---------- 
                                                 ---------- ---------- ---------- ---------- ---------- 
                                                 ---------- ---------- ---------- ---------- ---------- 
                                                 ---------- ---------- ---------- ---------- ---------- 
                                                 ---------- ---------- ---------- ---------- ---------- 
                                                 ---------- ---------- ---------- ---------- ---------- 
                                                 ---------- ---------- ---------- ---------- ---------- 
                                                 ---------- ---------- ---------- ---------- ---------- 
                                                 ---------- ---------- ---------- ---------- ---------- 
                                                 ---------- ---------- ---------- ---------- ---------- 
                                                 ---------- ---------- ---------- ---------- ---------- 
                                                 ---------- ---------- ---------- ---------- ---------- 
                                                 ---------- ---------- ---------- ---------- ---------- 
                                                 TCCTTTAGAA GGTTCTAGGC TACCGCGGCG CGCTGAAAAG CGT-GTCCGC 
                                                 TCCTTTAAAA GGTTCTAGGC TACCGCGGCG CGCTGAAAAG CGT-GTCCGC 
                                                 ---------- --------GT TACCGCCGAA ---------- ---------- 
                                                 ---------- ---------- ---------- ---------- ---------- 
                                                 ---------- --------GT TACCG----- ---------- ---------- 
                                                 TCCT--AAAA GGCTCCAGGC TACCGTAGTG CGCTGAAAAG TGT-ACCTAC 
                                                 TCCT--AAAA GGCTCCAGGC TACCGTAGTG CGCTGAAAAG TGT-ACCTAC 
                                                 TCCTGT--CA ATCTCTAGGC TACCGCAGCA CGCTGAAAAG CGTGCCCTGC 
                                                 TCCTTC--TA AGCTCCAGGC TACCGCGGTG CGCTGAAAAG CGT-GTCCGC 
                                                 ---------- ---------- ---------- ---------- ---------- 
                                                 ---------- ---------- ---------- ---------- ---------- 
                                                 ---------- ---------- ---------- ---------- ---------- 
                                                 TCCTGT--CA ATCTCTAGGC TACCGCAGCA CGCTGAAAAG CGTGCCCTGC 
                                                 TCCTTTAGAA GGTTCCAGGC TACCGCGGGG CGCTGAAAAG CGT-GTTCGC 
                                                 ---------- ---------- ---------- ---------- ---------- 
                                                 TCCTAT--CA ATCTCTAGGC TACCGCAGCG CGCTGAAAAG CGTGTCCTGC 
                                                 TCCT--AGAA GGCTTCAGGC TACCGCGGGG CGCTGAAAAG CGT-GCCCGC 
                                                 TCCT-CAGAA GGCTCCAGGC TACCGCGGCC CGCTGAAAAG CGT-GCCCGC 
                                                 ---------- ---------- ---------- ---------- ---------- 

                                                 ---------- ---------- ---------- ---------- ---------- 
                                                 ---------- ---------- ---------- ---------- ---------- 
                                                 ---------- ---------- ---------- ---------- ---------- 
                                                 ---------- ---------- ---------- ---------- ---------- 
                                                 ---------- ---------- ---------- ---------- ---------- 
                                                 ---------- ---------- ---------- ---------- ---------- 
                                                 ---------- ---------- ---------- ---------- ---------- 
                                                 ---------- ---------- ---------- ---------- ---------- 
                                                 ACCAAGATTA GCGGTCTTGG GCATGGTAAT AACGCCTG-A AGCTGGGACG 
                                                 ACCAAGATTA GCGGTCTTGG GCATGGTAAT AACGCCTG-A AGCTGGGACG 
                                                 ---------- ---------- ---------- ---------- ---------- 
                                                 ---------- ---------- ---------- ---------- ---------- 
                                                 ---------- ---------- ---------- ---------- ---------- 
                                                 ---------- ---------- ---------- ---------- ---------- 
                                                 ---------- ---------- ---------- ---------- ---------- 
                                                 ACCGAGATTA GCGGTCTTGG GTATGGTAAT AACGCCTGTG AGCTGGGACG 
                                                 ACCAAGATTA GCGGTCTTGG GTATGGTAAC AACGCCTGGA CGCCGGGGCG 
                                                 ACCAAGATTA GTGGTCTTGG GTATGGTAAT AACGCCTGGC AGTCGGGACT 
                                                 ACCAAGATTA GCGGTCTT-- ---------- ---------- ---------- 
                                                 ACCAAGATTA GCGGTCTT-- ---------- ---------- ---------- 
                                                 ACCAAGATTA GCGGTCTTGG GTATGGTAAC AACGCCCG-G AGCTGGGACG 
                                                 ACCAAGATTA GCGGTCTTGG GTATGGTAAC AACGCCCG-G AGCTGGGACG 
                                                 ---------- ---------- ---------- ---------- ---------- 
                                                 ---------- ---------- ---------- ---------- ---------- 
                                                 ---------- ---------- ---------- ---------- ---------- 
                                                 ---------- ---------- ---------- ---------- ---------- 
                                                 ---------- ---------- ---------- ---------- ---------- 
                                                 ---------- ---------- ---------- ---------- ---------- 
                                                 ---------- ---------- ---------- ---------- ---------- 
                                                 ---------- ---------- ---------- ---------- ---------- 
                                                 ---------- ---------- ---------- ---------- ---------- 
                                                 ACCAAGATTA GCGGTCTTGG GTATGGTAAA AACGCCTAGA GCTTGGGACG 
                                                 ---------- ---------- ---------- ---------- ---------- 
                                                 ---------- ---------- ---------- ---------- ---------- 
                                                 ---------- ---------- ---------- ---------- ---------- 
                                                 ---------- ---------- ---------- ---------- ---------- 
                                                 ---------- ---------- ---------- ---------- ---------- 
                                                 ACCAAGATTA GCGGTCTTGG GTATGGTAAA AACGCCTGAA AGTTGGGATC 
                                                 ACCAAGATTA GCGGTCTTGG GTATGGTAAA AACGCCTGAA AGTTGGGATC 
                                                 ---------- ---------- ---------- ---------- ---------- 
                                                 ---------- ---------- ---------- ---------- ---------- 
                                                 ---------- ---------- ---------- ---------- ---------- 
                                                 ---------- ---------- ---------- ---------- ---------- 
                                                 ---------- ---------- ---------- ---------- ---------- 
                                                 ---------- ---------- ---------- ---------- ---------- 
                                                 ---------- ---------- ---------- ---------- ---------- 
                                                 ---------- ---------- ---------- ---------- ---------- 
                                                 ---------- ---------- ---------- ---------- -----GGGCC 
                                                 ---------- ---------- ---------- ---------- ---------- 
                                                 ---------- ---------- ---------- ---------- ---------- 
                                                 ---------- ---------- ---------- ---------- ---------- 
                                                 ---------- ---------- ---------- ---------- ---------- 
                                                 ---------- ---------- ---------- ---------- ---------- 
                                                 ---------- ---------- ---------- ---------- ---------- 
                                                 ---------- ---------- ---------- ---------- ---------- 
                                                 ACCAAGATTA GCGGTCTTGG GTATGGTAAT AACGCCTGGG AGCTGGGACG 
                                                 ACCAAGATTA GCGGTCTTGG GTATGGTAAT AACGCCTGGG AGCTGGGACG 
                                                 ---------- ---------- ---------- ---------- ---------- 
                                                 ---------- ---------- ---------- ---------- ---------- 
                                                 ---------- ---------- ---------- ---------- ---------- 
                                                 ACCAAGATTA GCGGTCTTGG GTATGGTAAT AACGCCTGCG AGCTGGGACG 
                                                 ACCAAGATTA GCGGTCTTGG GTATGGTAAT AACGCCTGCG AGCTGGGACG 
                                                 ACCAAGATTA GCGGT----- ---------- ---------- ---------- 
                                                 ACCAAGATTA GCGGTCTTGG GTGTGGTAAA AACGCCTGGG AGTTGGGACT 
                                                 ---------- ---------- ---------- ---------- ---------- 
                                                 ---------- ---------- ---------- ---------- ---------- 
                                                 ---------- ---------- ---------- ---------- ---------- 
                                                 ACCAAGATTA GCGGTCTTGG GTATGGTAAA AACGCCTAGA GCTTGGGACG 
                                                 ACCAAGATTA GCGGTCTTGG GTACGGTAAG AACGCCTG-G AGCTGGGACG 
                                                 ---------- ---------- ---------- ---------- ---------- 
                                                 ACCAAGATTA GCGGTCTTGG GTATGGTAAA AACGCCTA-G AGCTTGGACG 
                                                 ACCAAGATTA GCGGTCTTGG GTGTGGTAAA AACGCCTGCG AGCTGGGACG 
                                                 ACCGAGATTA GCGGTCTCGG GCATGGTAAA AACGCCTGGC AGCT-GGACG 
                                                 ---------- ---------- ---------- ---------- ---------- 

                                                 ---------- ---------- ---------- ---------- ---------- 
                                                 ---------- ---------- ---------- ---------- ---------- 
                                                 ---------- ---------- ---------- ---------- ---------- 
                                                 ---------- ---------- ---------- ---------- ---------- 
                                                 ---------- ---------- ---------- ---------- ---------- 
                                                 ---------- ---------- ---------- ---------- ---------- 
                                                 ---------- ---------- ---------- ---------- ---------- 
                                                 ---------- ---------- ---------- ---------- ---------- 
                                                 ACCTGCAGCC AACCCCG--- -CCCAGGGGA GAGTTCACTG ACTAAACAGC 
                                                 ACCTGCAGCC AACCCCG--- -CCCAGGGGA GAGTTCACTG ACTAAACAGC 
                                                 ---------- ---------- ---------- ---------- ---------- 
                                                 ---------- ---------- ---------- ---------- ---------- 
                                                 ---------- ---------- ---------- ---------- ---------- 
                                                 ---------- ---------- ---------- ---------- ---------- 
                                                 ---------- ---------- ---------- ---------- ---------- 
                                                 ACCTGCAGCC AACCCCGTTT -CTTAGGGGA GAGTTCACTG ACTAAACAGT 
                                                 ACCTGCAGCC AACCCCG--- -CCCGGGGGA GAGTTCACTG ACTAAACAGT 
                                                 ACCTGCAGCC AACCCCGC-- -TATAGGGGA GAGTTCACAG ACTAGACAGT 
                                                 ---------- ---------- ---------- ---------- ---------- 
                                                 ---------- ---------- ---------- ---------- ---------- 
                                                 ACCTGCAGCC AACCCCGTAT CTTCAGGGGA GAGTTCACTG ACTAAACAGT 
                                                 ACCTGCAGCC AACCCCGTAT CTTCAGGGGA GAGTTCACTG ACTAAACAGT 
                                                 ---------- ---------- ---------- ---------- ---------- 
                                                 ---------- ---------- ---------- ---------- ---------- 
                                                 ---------- ---------- ---------- ---------- ---------- 
                                                 ---------- ---------- ---------- ---------- ---------- 
                                                 ---------- ---------- ---------- ---------- ---------- 
                                                 ---------- ---------- ---------- ---------- ---------- 
                                                 ---------- ---------- ---------- ---------- ---------- 
                                                 ---------- ---------- ---------- ---------- ---------- 
                                                 ---------- ---------- ---------- ---------- ---------- 
                                                 ACCTGCAGCC AACCCCGT-- -CTGAGGGGA GAGTTCACAG ACTAAACAGT 
                                                 ---------- ---------- ---------- ---------- ---------- 
                                                 ---------- ---------- ---------- ---------- ---------- 
                                                 ---------- ---------- ---------- ---------- ---------- 
                                                 ---------- ---------- ---------- ---------- ---------- 
                                                 ---------- ---------- ---------- ---------- ---------- 
                                                 ACCTGCAGCC AACCCCG--- -TCCAGGGGA GAGTTCACAG ACTAAACAGT 
                                                 ACCTGCAGCC AACCCCG--- -TCCAGGGGA GAGTTCACAG ACTAAACAGT 
                                                 ---------- ---------- ---------- ---------- ---------- 
                                                 ---------- ---------- ---------- ---------- ---------- 
                                                 ---------- ---------- ---------- ---------- ---------- 
                                                 ---------- ---------- ---------- ---------- ---------- 
                                                 ---------- ---------- ---------- ---------- ---------- 
                                                 ---------- ---------- ---------- ---------- ---------- 
                                                 ---------- ---------- ---------- ---------- ---------- 
                                                 ---------- ---------- ---------- ---------- ---------- 
                                                 ACCCGGACCG AACCC----- ---------- ---------- ---------- 
                                                 ---------- ---------- ---------- ---------- ---------- 
                                                 ---------- ---------- ---------- ---------- ---------- 
                                                 ---------- ---------- ---------- ---------- ---------- 
                                                 ---------- ---------- ---------- ---------- ---------- 
                                                 ---------- ---------- ---------- ---------- ---------- 
                                                 ---------- ---------- ---------- ---------- ---------- 
                                                 ---------- ---------- ---------- ---------- ---------- 
                                                 ACCCGCAGCC AACCCCGTAT CTTCAGGGGA GAGTTCACTG ACTAAACAGT 
                                                 ACCTGCAGCC AACCCCGTAT CTTCAGGGGA GAGTTCACTG ACTAAACAGT 
                                                 ---------- ---------- ---------- ---------- ---------- 
                                                 ---------- ---------- ---------- ---------- ---------- 
                                                 ---------- ---------- ---------- ---------- ---------- 
                                                 ACCTGCAGCC AACCTCGTT- -TTCAGGGGA GAGTTCACAG ACTAGACAGT 
                                                 ACCTGCAGCC AACCTCGTT- -TTCAGGGGA GAGTTCACAG ACTAGACAGT 
                                                 ---------- ---------- ---------- ---------- ---------- 
                                                 ACCTGCAGCC AACCCCGC-- -CGTAGGGGA GAGTTCACAG ACTAGACAGT 
                                                 ---------- ---------- ---------- ---------- ---------- 
                                                 ---------- ---------- ---------- ---------- ---------- 
                                                 ---------- ---------- ---------- ---------- ---------- 
                                                 ACCTGCAGCC AACCCCGT-- -CTGAGGGGA GAGTTCACAG ACTAAACAGT 
                                                 ACCTGCAGCC AACCCCG--- -TTCAGGGGA GAGTTCACTG ACTAAACAGC 
                                                 ---------- ---------- ---------- ---------- ---------- 
                                                 ACCTGCAGCC AACCCCGT-- -TTTAGGGGA GAGTTCACAG ACTAAACAGT 
                                                 ACCTGCAGCC AACCCCGT-- -CACAGGGGA GAGTTCACTG ACTAGACAGT 
                                                 ACCTGCAGCC AACCCCGC-- -CTCAGGGGA GAGTTCACTG ACTAAACAGT 
                                                 ---------- ---------- ---------- ---------- ---------- 

                                                 ---------- ---------- ---------- ---------- ---------- 
                                                 ---------- ---------- ---------- ---------- ---------- 
                                                 ---------- ---------- ---------- ---------- ---------- 
                                                 ---------- ---------- ---------- ---------- ---------- 
                                                 ---------- ---------- ---------- ---------- ---------- 
                                                 ---------- ---------- ---------- ---------- ---------- 
                                                 ---------- ---------- ---------- ---------- ---------- 
                                                 ---------- ---------- ---------- ---------- ---------- 
                                                 GGTGGGTTGG CGATCTCGCC AGCCTAAGAT ATAGTCGACC GAGGCCCTGA 
                                                 GGTGGGTTGG CGATCTCGCC AGCCTAAGAT ATAGTCGACC GAGGCCCTGA 
                                                 ---------- ---------- ---------- ---------- ---------- 
                                                 ---------- ---------- ---------- ---------- ---------- 
                                                 ---------- ---------- ---------- ---------- ---------- 
                                                 ---------- ---------- ---------- ---------- ---------- 
                                                 ---------- ---------- ---------- ---------- ---------- 
                                                 GGTGGGTTAG CGATC-TGCT GGCTTAAGAT ATAGTCGACC GGGGCCCTGA 
                                                 GGTGGGTTAG TGATT-CACT AGCTTAAGAT ATAGTCGACC GGGGCCCCGA 
                                                 GGTGGGTCAG CATCCGTGCT GGCTTAAGAT ATAGTCGACC GAGGCCCTGA 
                                                 ---------- ---------- ---------- ---------- ---------- 
                                                 ---------- ---------- ---------- ---------- ---------- 
                                                 GGTGGGTCAG CTGT--TGCT GGCTTAAGAT ATAGTCGACC ---------- 
                                                 GGTGGGTCAG CTGT--TGCT GGCTTAAGAT ATAGTCGACC TGGGCCCTGA 
                                                 ---------- ---------- ---------- ---------- ---------- 
                                                 ---------- ---------- ---------- ---------- ---------- 
                                                 ---------- ---------- ---------- ---------- ---------- 
                                                 ---------- ---------- ---------- ---------- ---------- 
                                                 ---------- ---------- ---------- ---------- ---------- 
                                                 ---------- ---------- ---------- ---------- ---------- 
                                                 ---------- ---------- ---------- ---------- ---------- 
                                                 ---------- ---------- ---------- ---------- ---------- 
                                                 ---------- ---------- ---------- ---------- ---------- 
                                                 GGTGGGTCGG CACC-GTGCC GGCTTAAGA- ---------- ---------- 
                                                 ---------- ---------- ---------- ---------- ---------- 
                                                 ---------- ---------- ---------- ---------- ---------- 
                                                 ---------- ---------- ---------- ---------- ---------- 
                                                 ---------- ---------- ---------- ---------- ---------- 
                                                 ---------- ---------- ---------- ---------- ---------- 
                                                 GGTGGGTCAG CACTCGTGCT GGCTTAAGAT ATAGTCGACC GAGGCCCTGA 
                                                 GGTGGGTCAG CACTCGTGCT GGCTTAAGAT ATAGTCGACC GAGGCCCTGA 
                                                 ---------- ---------- ---------- ---------- ---------- 
                                                 ---------- ---------- ---------- ---------- ---------- 
                                                 ---------- ---------- ---------- ---------- ---------- 
                                                 ---------- ---------- ---------- ---------- ---------- 
                                                 ---------- ---------- ---------- ---------- ---------- 
                                                 ---------- ---------- ---------- ---------- ---------- 
                                                 ---------- ---------- ---------- ---------- ---------- 
                                                 ---------- ---------- ---------- ---------- ---------- 
                                                 ---------- ---------- ---------- ---------- ---------- 
                                                 ---------- ---------- ---------- ---------- ---------- 
                                                 ---------- ---------- ---------- ---------- ---------- 
                                                 ---------- ---------- ---------- ---------- ---------- 
                                                 ---------- ---------- ---------- ---------- ---------- 
                                                 ---------- ---------- ---------- ---------- ---------- 
                                                 ---------- ---------- ---------- ---------- ---------- 
                                                 ---------- ---------- ---------- ---------- ---------- 
                                                 GGTGGGTCAG CTGC--TGCT GGCTTAAGAT ATAGTCGACC GGGGCCCTGA 
                                                 GGTGGGTCAG CTGC--TGCT GGCTTAAGAT ATAGTCGACC GGGGCCCTGA 
                                                 ---------- ---------- ---------- ---------- ---------- 
                                                 ---------- ---------- ---------- ---------- ---------- 
                                                 ---------- ---------- ---------- ---------- ---------- 
                                                 GGTGGGTTAG CGAAC-AGCT GGCCTAAGAT ATAGTCGACC GGGGCCCTGA 
                                                 GGTGGGTTAG CGAAC-AGCT GGCCTAAGAT ATAGTCGACC GGGGCCCTGA 
                                                 ---------- ---------- ---------- ---------- ---------- 
                                                 GGTGGGTCAG CGCGTGCGCT GGCTTAAGAT ATAGTCGACC GAGGCCCTGA 
                                                 ---------- ---------- ---------- ---------- ---------- 
                                                 ---------- ---------- ---------- ---------- ---------- 
                                                 ---------- ---------- ---------- ---------- ---------- 
                                                 GGTGGGTCGG CACCTGTGCC GGCTTAAGAC ATAGTCGCCC GAGGCCCTGA 
                                                 GGTGGGTTGG CGATATCGCC GGCCTAAGAT ATAGTCGACC GAGACCCTGA 
                                                 ---------- ---------- ---------- ---------- ---------- 
                                                 GGTGGGTCGG CACCTGTGCC GGCTTAAGAC ATAGTCGCCC GAGGCCCTGA 
                                                 GGTGGGTTAG CGATC-AGCT AACCTAAGAT ATAGTCGACC GGGGCCCTGA 
                                                 GGTGGGTTAG CGAAG-AGCT GGCCTAAGAC ATAGTCGACC GAGGCCCTGA 
                                                 ---------- ---------- ---------- ---------- ---------- 

                                                 ---------- ---------- ---------- NNGGGGTGAA AAATCGTAAC 
                                                 ---------- ---------- ---------- NNGGAGTGAA AAATCGTAAC 
                                                 ---------- ---------- ---------- NNGGGGGAAA AAAAAAAGGA 
                                                 ---------- ---------- ---------- NNGGGGGAAA AAAAAAAGGA 
                                                 ---------- ---------- ---------- NN-------- ---------- 
                                                 ---------- ---------- ---------- NN-------- ---------- 
                                                 ---------- ---------- ---------- NN-------- ---------- 
                                                 ---------- ---------- ---------- NN-------- ---------- 
                                                 AAAGGTGCCT GTA--TAGAA ATACAGCGAG NN-------- ---------- 
                                                 AAAGGTGCCT GTA--TAGAA ATACAGCGAG NN-------- ---------- 
                                                 ---------- ---------- ---------- NN-------- ---------- 
                                                 ---------- ---------- ---------- NN-------- ---------- 
                                                 ---------- ---------- ---------- NNGGAAGTAA AAGTCGTAAC 
                                                 ---------- ---------- ---------- NNGGAAGTAA AAGTCGTAAC 
                                                 ---------- ---------- ---------- NN-------- ---TCGTAAC 
                                                 AAAGGAGCCC GCA------- ---------- NN-------- ---TCGTAAC 
                                                 GA-------- ---------- ---------- NN-------- ---------- 
                                                 AAAGGTGCCT GTA-GTAAAA CTACAGCGAG NN-------- --------AC 
                                                 ---------- ---------- ---------- NN-------- ---------- 
                                                 ---------- ---------- ---------- NN-------- ---------- 
                                                 ---------- ---------- ---------- NN-------- ----CGTAAC 
                                                 AAAGGAGTCC ---------- ---------- NN-------- -----GTAAC 
                                                 ---------- ---------- ---------- NNAAAAAAAA AAAAATGAAC 
                                                 ---------- ---------- ---------- NNAAAAAAAA AAAAATGAAC 
                                                 ---------- ---------- ---------- NNGAAGTTAA AAATCGTAAC 
                                                 ---------- ---------- ---------- NNGAAGTTAA AAATCGTAAC 
                                                 ---------- ---------- ---------- NN-------- ---------- 
                                                 ---------- ---------- ---------- NN-------- ---------- 
                                                 ---------- ---------- ---------- NN-------- ---------- 
                                                 ---------- ---------- ---------- NN-------- -----GTAAC 
                                                 ---------- ---------- ---------- NN-------- ---------- 
                                                 ---------- ---------- ---------- NN-------- ---------- 
                                                 ---------- ---------- ---------- NN-------- ---------- 
                                                 ---------- ---------- ---------- NN-------- ---------- 
                                                 ---------- ---------- ---------- NNGGAAGTAA AAGTCGTAAC 
                                                 ---------- ---------- ---------- NN-------- ---------A 
                                                 ---------- ---------- ---------- NN-------- ---------- 
                                                 AAAGGTGCCT GCA-GCTAAA ACACAGCGAG NN--AAGTTA AAATCGTAAC 
                                                 AAAGGTGCCT GCA-GCTAAA ACACAGCGAG NNGGAAGTTA AAATCGTAAC 
                                                 ---------- ---------- ---------- NNGGAAGTAA AAGTCGTAAC 
                                                 ---------- ---------- ---------- NNGGAAGTAA AAGTCGTAAC 
                                                 ---------- ---------- ---------- NNGAAGTAAA AAATCGTAAC 
                                                 ---------- ---------- ---------- NNGAAGTAAA AAATCGTAAC 
                                                 ---------- ---------- ---------- NNGGAAGTAA AAGTCGTAAC 
                                                 ---------- ---------- ---------- NN-------- ------TAAC 
                                                 ---------- ---------- ---------- NN-------- ---------- 
                                                 ---------- ---------- ---------- NN-------- ---------- 
                                                 ---------- ---------- ---------- NN-------- ---------- 
                                                 ---------- ---------- ---------- NN-------- ---------- 
                                                 ---------- ---------- ---------- NN-------- ---------- 
                                                 ---------- ---------- ---------- NN-------- ---------- 
                                                 ---------- ---------- ---------- NN-------- ---------- 
                                                 ---------- ---------- ---------- NN-------- ---------- 
                                                 ---------- ---------- ---------- NNAAAGTAAA AAAACGTAAC 
                                                 ---------- ---------- ---------- NNAAAGTAAA AAAACGTAAC 
                                                 AAAGGAGTCC GCA-CACGAA ATACAGCGAG NNGGAAGTAA AAATCGTAAC 
                                                 AAAGGAGTCC GCACACTGAA ATACAGCGGA NNGGAAGTCA AAATCGTAAC 
                                                 ---------- ---------- ---------- NN-------- -----GTAAC 
                                                 ---------- ---------- ---------- NNGGAAGTAA AAGTCGTAAC 
                                                 ---------- ---------- ---------- NN-------- --------AC 
                                                 AAAGGTGCCC TCT----GAA ATACAGCGAG NN-------- ---------- 
                                                 AAAGGTGCCC TCT----GAA AT-------- NN-------- ---------- 
                                                 ---------- ---------- ---------- NN-------- ---------- 
                                                 AAAGGTGCC- ---------- ---------- NN-------- ---------- 
                                                 ---------- ---------- ---------- NNGAAGTAAA AAATCGTAAC 
                                                 ---------- ---------- ---------- NN-------- ---------- 
                                                 ---------- ---------- ---------- NN-------- ---------- 
                                                 AAAGGTGCCC GTA-GCTACA ATACAG---- NN-------- ---------- 
                                                 AAAGGCGTCT GTA--TAGAA ATACAGCGAG NN-------- ----TGTAAC 
                                                 ---------- ---------- ---------- NN-------- ----CGTAAC 
                                                 AAAGGT---- ---------- ---------- NN-------- ---------- 
                                                 AAAGGCGCTC TTT--GCTAT GTAC------ NN-------- ---------- 
                                                 AAAGGTGCCT AGAAATAAAA TAACAGCG-- NN-------- ----CGTAAC 
                                                 ---------- ---------- ---------- NN-------- ------TAAC 

                                                 AAGGTCTCCG TTGGTGAACC AGCGGAGGGA TCATTAAAGA GTTA-TAAAA 
                                                 AAGGTCTCCG TTGGTGAACC AGCGGAGGGA TCATTAAAGA GTTA-TAAAA 
                                                 CAGGTCTCCG TTGGTGAACC AGCGGAGGGA TCATTATAGA GTTATCAAAA 
                                                 CAGGTCTCCG TTGGTGAACC AGCGGAGGGA TCATTATAGA GTTATCAAAA 
                                                 --GGACGC-- ---------- ----GGAGGG ACATTATAGA GTTA--CAAA 
                                                 --GGACGC-- ---------- ----GGAGGG ACATTATAGA GTTA-CAAAA 
                                                 ---------- ---------- ---------- ---------- ---------- 
                                                 ---------- ---------- ---------- ---------- ---------- 
                                                 --GAACGC-- ---------- ----GGAGGG ACATTAATGA GTTTTCAAAA 
                                                 ------GC-- ---------- ----GGAGGG ACATTAATGA GTTTTCAAAA 
                                                 ---------- ---------- ---------- ---------- -----AAAAA 
                                                 ---------- ---------- --CGGAGGGA TCATTATAGA GTTATTAAAA 
                                                 AAGGTCTCCG TTGGTGAACC AGCGGAGGGA TCATTATAGA GTTA-TAAAA 
                                                 AAGGTCTCCG TTGGTGAACC AGCGGAGGGA TCATTATAGA GTTA-TAAAA 
                                                 AAGGTCTCCG TTGGTGAACC AGCGGAGGGA TCATTAAAGA GTTGTAAAAA 
                                                 AAGGTCTCCG TTGGTGAACC AGCGGAGGGA TCATTAAAGA GTTGTAAAAA 
                                                 -AGGTCTCCG TTGGTGAACC AGCGGAGGGA TCATTATAGA GTTATCAAAA 
                                                 AAGGTCTCCG TTGGTGAACC AGCGGAGGGA TCATTATAGA GTTA-TAAAA 
                                                 ---------- ---------- ---------- ---------- ---------- 
                                                 ---------- ---------- ---------- ---------- ---------- 
                                                 AAGGTCTCCG TTGGTGAACC AGCGGAGGGA TCATTATAGA GTTATTAAAA 
                                                 AAGGTCTCCG TTGGTGAACC AGCGGAGGGA TCATTATAGA GTTATTAAAA 
                                                 AAGGTCTCCG TTGGTGAACC AGCGGAGGGA TCATTATAGA GTTA-TACAA 
                                                 AAGGTCTCCG TTGGTGAACC AGCGGAGGGA TCATTATAGA GTTA-TACAA 
                                                 AAGGTCTCCG TTGGTGAACC AGCGGAGGGA TCATTAAAGA GTTTATAAAA 
                                                 AAGGTCTCCG TTGGTGAACC AGCGGAGGGA TCATTAAAGA GTTTATAAAA 
                                                 ---------- ---------- ---------- TCATTATAGA GTGTAAAAA- 
                                                 ---------- -CTG-----C GACGCGGAGG ACATTATAGA GTTATTAAAA 
                                                 ---------- -CTG-----C GACGCGGAGG ACATTATAGA GTTATTAAAA 
                                                 AAGGTCTCCG TTGGTGAACC AGCGGAGGGA TCATTATAGA GTTATTAAAA 
                                                 ---------- ---------- ---------- ---------- ---------- 
                                                 ---------- ---------- ---------- ---------- ---------- 
                                                 ---------- ---------- ---------- ---------- ---------- 
                                                 ---------- ---------- ---------- ---------- ---------- 
                                                 AAGGTCTCCG TTGGTGAACC AGCGGAGGGA TCATTATAGA GTTA-TAAAA 
                                                 CAGGTCTCCG TTGGTGAACC AGCGGAGGGA TCATTATAGA GTTA-TAAAA 
                                                 ---------- --------CC AGCGGAGGGA TCATTATAGA GTTA-TAAAA 
                                                 AAGGTCTCTG ATGGTGAACC AGCGGAGGGA TCATTATAGA GTTA-TACAA 
                                                 AAGGTCTCTG ATGGTGAACC AGCGGAGGGA TCATTATAGA GTTA-TACAA 
                                                 AAGGTCTCCG TTGGTGAACC AGCGGAGGGA TCATTAGAGA GTTATTAAAA 
                                                 AAGGTCTCCG TTGGTGAACC AGCGGAGGGA TCATTAGAGA GTTATTAAAA 
                                                 AAGGTCTCCG TTGGTGAACC AGCGGAGGGA TCATTAAAGA GTTTACAAAA 
                                                 AAGGTCTCCG TTGGTGAACC AGCGGAGGGA TCATTAAAGA GTTTACAAAA 
                                                 AAGGTCTCCG TTGGTGAACC AGCGGAGGGA TCATTAAAGA GTTTATAAAA 
                                                 AAGGTCTCCG TTGGTGAACC AGCGGAGGGA TCATTAAAGA GTTTATGAAA 
                                                 --------CG TGCGGGGGTA CGCGGAGGGA -CATTATAGA GTTA-TAAAA 
                                                 ---------- ---------- ---------- -TATTATAGA GTTA-TAAAA 
                                                 ---------- TTGGTGAACC AGCGGAGGGA TCATTATAGA GTTATCAAAA 
                                                 -----CTCCG TTGGTGAACC AGCGGAGGGA TCATTATAGA GTTATCAAAA 
                                                 ---------- ---------C AGCGGAGGGA TCATTAAAGA GTTATAAAAA 
                                                 ---------- -----TGAAC TGCGGAGGGA TCATTAAAGA GTTTACAAAA 
                                                 ---------- ---------- ---GGAGGGA TCATTATAGA GTTATTAAAA 
                                                 ---------- ---------- --------GA TCATTATAGA GTTTTCTAAA 
                                                 AAGGTCTCCG TTGGTGAACC AGCGGAGGGA TCATTATAGA GTTA-TAAAA 
                                                 AAGGTCTCCG TTGGTGAACC AGCGGAGGGA TCATTATAGA GTTA-TAAAA 
                                                 AAGGTCTCCG TTGCTGAAGC AGCGGAGGGA TCATTATAGA GTTTATAAAA 
                                                 TAGGTCTTCG TGGGTGAACC TGCGGAAGGA TCATTATAGA GTATATAAAA 
                                                 AAGGTCTCCG TTGGTGAACC AGCGGAGGGA TCATTACAGA GTTTTCTAAA 
                                                 AAGGTCTCCG TTGGTGAACC AGCGGAGGGA TCATTACAGA GTTT-TCTAA 
                                                 AAGGTCTCCG TTGGTGAACC AGCGGAGGGA TCATTATAGA GTTTTTAA-- 
                                                 ---------- CTTTGGGTAC AGCAGAGGGA -CATTATAGA GTTATTAAAA 
                                                 --------CT AATGGGCGAC AGCAGAGGGA -CATTATAGA GTTATTAAAA 
                                                 ---------- ---------- ---------- ---------- -TTATTAAAA 
                                                 ---------- CTAGGGTGAC AGCAGAGGGA -CATTATAGA GTTA-TAAAA 
                                                 AAGGTCTCCG TTGGTGAACC AGCGGAGGGA TCATTATAGA GTTTATAAAA 
                                                 -----CTCGT TAAGGGGGCC TGCGGAGGGA TCATTATAGA GTTTATAAAA 
                                                 ---------- ---------- ---------A TCATTATAGA GTTATTAAAA 
                                                 --------CG C--------- ----GGANGG ACATTATAGA GTTATTAAAA 
                                                 AAGGTCTCCG TTGGTGAACC AGCGGAGGGA TCATTAAAGA GTTTTTAAAA 
                                                 AAGGTCTCCG TTGGTGAACC AGCGGAGGGA TCATTA-AGA GTTTTTAAAA 
                                                 ---------- ---------- --AGCGAGGG ACATTATAGA GTTATCAAAA 
                                                 ---------- ---------C AGCGGGAGGG ACATTATAGA GTTATCAAAA 
                                                 AAGGTCTCCG TTGGTGGACC AGCGGAGGGA TCATTATAGA GTTATTAAAA 
                                                 AAGGTCTCCG TTGGTGAACC AGCGGAGGGA TCATTATAGA GTTATTAAAA 

                                                 CTCCCAAACC CATGTGAACT TACCATTGTT GCCTCGGCGG GAC-CTACCC 
                                                 CTCCCAAACC CATGTGAACT TACCATTGTT GCCTCGGCGG GAC-CTACCC 
                                                 CTCCCAAACC CATGTGAACT TACCATTGTT GCCTCGGCAG GAC-CTACCC 
                                                 CTCCCAAACC CATGTGAACT TACCATTGTT GCCTCGGCAG GAC-CTACCC 
                                                 CTCCC-AACC CATGTGAACT TACCACTGTT GCCTCGGCGG GT-------- 
                                                 CTCCC-AACC CATGTGAACT TACCACTGTT GCCTCGGCGG GT-------- 
                                                 -CTCCCAACC CATGTGAACT TACCATTGTC GCCTCGGCGG GAC-CTACCC 
                                                 -CTCCCAACC CATGTGAACT TACCATTGTC GCCTCGGCGG GAC-CTACCC 
                                                 CTCCCAAACC CATGTGAACT TACCATTGTT GCCTCGGCGG ----CTACCC 
                                                 CTCCCAAACC CATGTGAACT TACCATTGTT GCCTCGGCGG ----CTACCC 
                                                 CTCCCAAACC CATGTGAACT TACCATTGTT GCCTCGGCGG AGC-CTACCC 
                                                 CTCCCAAACC CATGTGAACT TACCATTGTT GCCTCGGCGG GAC-CTACCC 
                                                 CTCCC-AACC CATGTGAACT TACCATTGTT GCCTCGGCGG AGC-CTACCC 
                                                 CTCCC-AACC CATGTGAACT TACCATTGTT GCCTCGGCGG AGC-CTACCC 
                                                 CTCCCAAACC CATGTGAACT TACCTTTGTT GCCTCGGTGG GAC-CTACCC 
                                                 CTCCCAAACC CATGTGAACT TACCTTTGTT GCCTCGGTGG GAC-CTACCC 
                                                 CTCCC-AACC CATGTGAACT TACCATTGTT GCCTCGGCGA GAC-CTACCC 
                                                 CTCCC-AACC CATGTGAACT TACCATTGTT GCCTCGGCGG ACT-GTTACC 
                                                 -CTCCCAACC CATGTGAACT TACCATTGTT GCCTCGGCAG GAC-CTACCC 
                                                 -CTCCCAACC CATGTGAACT TACCATTGTT GCCTCGGCAG GAC-CTACCC 
                                                 CTCCCAAACC CATGTGAACT TACCTTTGTT GCCTCGGTGG GAC------- 
                                                 CTCCCAAACC CATGTGAACT TACCTTTGTT GCCTCGGTGG GAC------- 
                                                 CTCCC-AACC CATGTGAACT TACCATTGTT GCCTCGGTGG GC--TTACCT 
                                                 CTCCC-AACC CATGTGAACT TACCATTGTT GCCTCGGTGG GC--TTACCT 
                                                 CTCCCAAACC CATGTGAACT TACCATTGTT GCCTCGGCGG AGC-TTACCC 
                                                 CTCCCAAACC CATGTGAACT TACCATTGTT GCCTCGGCGG AGC-TTACCC 
                                                 ---CTAAACC CATGTGAACT TACCATTGTT GCCTCGGTGG GAC-CTACCC 
                                                 CTCCC-AACC CATGTGAACT TACCATCGTT GCCTCGGCGG GC--CTACCC 
                                                 CTCCC-AACC CATGTGAACT TACCATCGTT GCCTCGGCGG GC--CTACCC 
                                                 CTCCC-AACC CATGTGAACT TACCATCGTT GCCTCGGCGG GC--CTACCC 
                                                 ---------- ---------- ----ATCGTT GCCTCGGCGG GC--CTACCC 
                                                 ---------- ---------- --CCATCGTT GCCTCGGCGG GC--CTACCC 
                                                 ---------- ---------- -----TCGTT GCCTCGGCGG GC--CTACCC 
                                                 --------CC CATGTGAACT TACCATTGTT GCCTCGGCGG AGC-CTACCC 
                                                 CTCCC-AACC CATGTGAACT TACCATTGTT GCCTCGGCGG AC--CTACCC 
                                                 CTCCC-AACC CATGTGAACT TACCATTGTT GCCTCGGCGG AC--CTACCC 
                                                 CTCCC-AACC CATGTGAACT TACCATTGTT GCCTCGGCGG AAACCTACCC 
                                                 CTCCC-AACC CATGTGAATT TACCATTGTT GCCTCGGCGG AGC-CTACCC 
                                                 CTCCC-AACC CATGTGAATT TACCATTGTT GCCTCGGCGG AGC-CTACCC 
                                                 CTCCC-AACC CATGTGAACT TACCATTGTT GCCTCGGCGG GC--CTACCC 
                                                 CTCCC-AACC CATGTGAACT TACCATTGTT GCCTCGGCGG GC--CTACCC 
                                                 CTCCCAAACC CATGTGAATT TACCACTGTT GCCTCGGTGG GAC-CTACCC 
                                                 CTCCCAAACC CATGTGAATT TACCACTGTT GCCTCGGTGG GAC-CTACCC 
                                                 CTCCCAAACC CATGTGAATT TACCACTGTT GCCTCGGTGG GAC-CTACCC 
                                                 CTCCCAAACC CATGTGAACT TACCTTTGTT GCCTCGGTGG C---TTACCC 
                                                 CTCCC-AACC CATGTGAACT TACCACTGTT GCCTCGGCGG GTAGTTACCC 
                                                 CTCCC-AACC CATGTGAACT TACCACTGTT GCCTCGGCGG GTAGTTACCC 
                                                 CTCCCAAACC CATGTGAACT TACCACCGTT GCCTCGGCGA GC--CTACCC 
                                                 CTCCCAAACC CATGTGAACT TACCACCGTT GCCTCGGCGA GC--CTACCC 
                                                 CTCCCAAACC CATGTGAACT TACCTCTGTT GCCTCGGCTG GAC-CTACCC 
                                                 CTCCCAAACC CATGTGAATT TACCCCTGTT GCCTCGGCGG AAG-TTACCC 
                                                 CTCCC-AACC CATGTGAACT TACCATTGTT GCCTCGGCGG GAC-CTACCC 
                                                 CTCCCAAACC CATGTGAACT TACCATTGTT GCCTCGGCAG AAC-CTACCC 
                                                 CTCCC-AACC CATGTGAACT TACCACTGTT GCCTCGGCGG GTAGTTACCC 
                                                 CTCCC-AACC CATGTGAACT TACCACTGTT GCCTCGGCGG GTAGTTACCC 
                                                 CTCCCAAACC CATGTGAACT TACCTTTGTT GCCTCGGTGG GAC-CTACCC 
                                                 CTCCCATGCC CATGTGAACT TACCTTTGTT GCCTCGGTGG GAC-CTACCC 
                                                 CTCCCAAACC CATGTGAACT TACCATTGTT GCCTCGGCGG AGC-CTACCC 
                                                 CTCCCAAACC CATGTGAACT TACCATTGTT GCCTCGGCGG AGC-CTACCC 
                                                 -CTCCCAACC CATGTGAACT TACCATTGTT GCCTCGGCGG AGC-TTACCC 
                                                 CTCCC-AACC CATGTGAACT TACCATTGTT GCCTCGGCGG TAC-CTACCC 
                                                 CTCCC-AACC CATGTGAACT TACCATTGTT GCCTCGGCGG TAC-CTACCC 
                                                 CTCCC-AACC CATGTGAACT TACCATCGTT GCCTCGGCGG GC--CTACCC 
                                                 CTCCCAAACC CATGTGAACT TACCGTTGTT GCCTCGGCGG GAC------- 
                                                 CTCCCAAACC CATGTGAACT TACCATTGTT GCCTCGGCGG AGC-CTACCC 
                                                 CTCCCAAACC CATGTGAACT TACCATTGTT GCCTCGGCGG AGC-CTACCC 
                                                 CTCCC-AACC CATGTGAACT TACCACTGTT GCCTCGGCGG GAC-CTACCC 
                                                 CTCCC-AACC CATGTGAACT TACCATCGTT GCCTCGGCGG GC--CTACCC 
                                                 CTCCCAAACC CATGTGAACT TACCATTGTT GCCTCGGCGG GAC-CTACCC 
                                                 CTCCCAAACC CATGTGAACT TACCATTGTT GCCTCGGCGG GAC-CTACCC 
                                                 CTCCC-AACC CATGTGAACT TACCATTGTT GCCTCGGCGG GC--CTACCC 
                                                 CTCCCAAACC CATGTGAACT TA-CATTGTT GCCTCGGCGG A---CTGTCC 
                                                 CTCCCAAACC CATGTGAACT TACCATTGTT GCCTCGGTGG GAC------- 
                                                 CTCCCAAACC CATGTGAACT TACCATTGTT GCCTCGGTGG GAC------- 

                                                 GGAGCC-TAC CCTGT----A GCTACCCTGT AGCTA----- CCCGGGAACG 
                                                 GGAGCC-TAC CCTGT----A GCTACCCTGT AGCTA----- CCCGGGAACG 
                                                 TGTACC-TAC CCTAT----A GCTACCCTGT ACCTA----- CCCGGGAAC- 
                                                 TGTACC-TAC CCTAT----A GCTACCCTGT ACCTA----- CCCGGGAAC- 
                                                 ---------- ---------A GTTACCTTGT AGCACTT--- ---------- 
                                                 ---------- ---------A GTTACCTTGT AGCACTT--- ---------- 
                                                 TGTACCGACC CCTGGGCGGA GCTACCCTGT AGCGTTCCAC CCCTGGTGTA 
                                                 TGTACCGACC CCTGGGCGGA GCTACCCTGT AGCGTTCCAC CCCTGGTGTA 
                                                 GGAAGC-TAC CCCGTAGCGG CCTACCCTGT AGG------- ---------- 
                                                 GGAAGC-TAC CCCGTAGCGG CCTACCCTGT AGG------- ---------- 
                                                 TGGAGCG--- ---------A GTTACCCTGG AGCG------ ---------- 
                                                 TGTAGCGTAC CCTGGAGCGG CCTACCCTGT AGTGCTTA-- CCCTGTAGCG 
                                                 GGAAGGATAC CC-GGAACGA GTTACCTTGT AGCGAGTT-- TCCCGGAACG 
                                                 GGAAGGATAC CC-GGAACGA GTTACCTTGT AGCGAGTT-- TCCCGGAACG 
                                                 TGTATC-TAC CCCGTAGCG- ---------- ---------- -------GAA 
                                                 TGTATC-TAC CCCGTAGCG- ---------- ---------- -------GAA 
                                                 TGTAGC-TTA TCTACA---G CTTACCCTGT AGCGA----- ---------- 
                                                 CAGAGTG--- ---------A CCTACCCAG- ---------- ------AGCG 
                                                 TGTAGC-CGC AGCTG----G CCTACCCTGT AGCGC----- ---TGGTGAA 
                                                 TGTAGC-CGC AGCTG----G CCTACCCTGT AGCGC----- ---TGGTGAA 
                                                 ---------- ---------- ---------- ---------- ---------- 
                                                 ---------- ---------- ---------- ---------- ---------- 
                                                 GGAACAGCAT ACCGGAACGA GCTACCCTGT AGCGAGTT-- ACCCGGAGCG 
                                                 GGAACAGCAT ACCGGAACGA GCTACCCTGT AGCGAGTT-- ACCCGGAGCG 
                                                 TGTACC-TAC CCTATA---- GCTACCCTAT AGCG------ ---------- 
                                                 TGTACC-TAC CCTATA---- GCTACCCTAT AGCG------ ---------- 
                                                 TGTACC-TAC CCTATAGCTG GTTACCCTGT AACTACCCTA CCCTATAGCG 
                                                 GGATCGATAC CCTGTAGCGA GTTACCCTGT AGCGAGCT-- ACCCGGAGCG 
                                                 GGATCGATAC CCTGTAGCGA GTTACCCTGT AGCGAGCT-- ACCCGGAGCG 
                                                 GGATCGATAC CCTGTAGCGA GTTACCCTGT AGCGAGCT-- ACCCGGAGCG 
                                                 GGATCGATAC CCTGTCGCGA GTTACCCTGT AGCGAGCT-- ACCCGGAGCG 
                                                 GGATCGATAC CCTGTAGCGA GTTACCCTGT AGCGAGCT-- ACCCGGAGCG 
                                                 GGATCGATAC CCTGTCGCGA GTTACCCTGT AGCGAGCT-- ACCCGGAGCG 
                                                 TCTAGGATAC CCTGTAACCA GCTACCCTGT AGCGACTTA- CCGAGTAGCG 
                                                 TGTAGCG--- ---------- ---------- ---------- ---------- 
                                                 TGTAGCG--- ---------- ---------- ---------- ---------- 
                                                 GAGAGCTTAC CCGGTAGCGA GTTACCCTGT AGCGCACTAA CACTG----- 
                                                 GGAACGATAC CC-GGAACGA GCTACCCTGT AGCGAGTT-- ACCCGGAACG 
                                                 GGAACGATAC CC-GGAACGA GCTACCCTGT AGCGAGTT-- ACCCGGAACG 
                                                 GGATCGATAC CC-GGAGCGA CCTACCCTGT AGCG------ ---------- 
                                                 GGATCGATAC CC-GGAGCGA CCTACCCTGT AGCG------ ---------- 
                                                 TGGAGCGTAC CCTATAGCTA GCTACCCTAT AGCTACCCTG CCCTAT---- 
                                                 TGGAGCGTAC CCTATAGCTA GCTACCCTAT AGCTACCCTG CCCTAT---- 
                                                 TGGAGC-GAG TTGGCA---G CCTACCCTAT ---------- ---------- 
                                                 CGTAGAATAC CCTATAGCGA CCTACCCTAT AGCGGCCAG- ---------- 
                                                 TGTAGC---- ---------A CCTACCCTGT AGCGCTTGCC CCCTGTAGC- 
                                                 TGTAGC---- ---------A CCTACCCTGT AGCGCTTGCC CCCTGTAGC- 
                                                 TGTAGCG--- ---------G CCAGCCCGGA AGC------- ---------- 
                                                 TGTAGCG--- ---------G CCAGCCCGGA AGC------- ---------- 
                                                 TGTACC-TAC CCTAG----A GCTACCCTAT AACGGCAG-- TTCTTGGGCA 
                                                 TGTAGC---- ---------A CCTACCCTAC AGCGGTTCGA ---------- 
                                                 TGTAACGTAC CCTGTAGT-G TCTACCCTGT AGTGCTTA-- CCCGGGAAC- 
                                                 GGTACC-TAC CCTGGAACTA GCTACCCTGT AGCTA----- CCCAGGAACG 
                                                 TGTAGC---- ---------A CCTACCCTGT AGCGCTTG-- ---------- 
                                                 TGTAGC---- ---------A CCTACCCTGT AGCGCTTG-- ---------- 
                                                 TGTAGC-TAC CCTAT----A CCTACCCTGT AGCGG----- ---TGGGGGA 
                                                 TGTATC-TAC CCTAT----A CCTACCCTGT GGTTG----- ---TGGGGGA 
                                                 TGTAGC-TAC CCTATA---- ---------- ---------- ------AGGT 
                                                 TGTAGC-TAC CCTGTA---- ---------- ---------- ------GGGT 
                                                 TGTAGC-TAC CCTATA---- ---------- ---------- ------AGGT 
                                                 GGT------- ---------- ---------- ---------- ---------- 
                                                 GGT------- ---------- ---------- ---------- ---------- 
                                                 GGATCGATAC CCTGTAGCGA GTTACCCTGT AGCGAGCT-- ACCCGGAGCG 
                                                 ---------- ---------- ---------- ---------- ---------- 
                                                 TGTAGC-TAC CCTGTAAGG- ---------- ---------- ---------- 
                                                 TGTAGC-TAC CCTGTAAGG- ---------- ---------- ---------- 
                                                 GGTAGCT--- ---------- ---------- ---------- ---------- 
                                                 GGATCGATAC CCTGTAGCGA GTTACCCTGT AGCGAGCT-- ACCCGGAGCG 
                                                 GGTGCC---- ---------- --TACCCTGT AGC------- ---------- 
                                                 GGTGCC---- ---------- --TACCCTGT AGC------- ---------- 
                                                 GGATCGA--- ---------- ---------- ---------- ---------- 
                                                 TGTAGC-CAC CCGGGAACGA CCTACCCTGT AGCGT----- CCCGGGAGCC 
                                                 ---------- ---------- ---------- ---------- ---------- 
                                                 ---------- ---------- ---------- ---------- ---------- 

                                                 GCCTACCCTG TAGCGGACCG CCGGCGGATT TTCAAACTC- -GTTATTCCA 
                                                 GCCTACCCTG TAGCGGACCG CCGGCGGATT TTCAAACTC- -GTTATTCCA 
                                                 GGTTACCCTG TAGCGGACTG CCGGTGGATT TT-AAACTCT TGTTATATTA 
                                                 GGTTACCCTG TAGCGGACTG CCGGTGGATT TT-AAACTCT TGTTATATTA 
                                                 GCCTACCCTG TAACCGCCCG CCGGTGGATT TTTAAACTAT TGTTATTTC- 
                                                 GCCTACCCTG TAACCGCCCG CCGGTGGATT TTTAAACTAT TGTTATTTC- 
                                                 GATTACCCGG TAGC-GACCG CCGGCGGATT TTAAAACTAT TGTTATTTT- 
                                                 GATTACCCGG TAGC-GACCG CCGGCGGATT TTAAAACTAT TGTTATTTT- 
                                                 GCCTACCCTG TAGCTGACCG CCGGTGGAAT TTTAAACTA- TGCTATTTA- 
                                                 GCCTACCCTG TAGCTGACCG CCGGTGGAAT TTTAAACTA- TGCTATTTA- 
                                                 AGCTACCCGG GAGCGGTCCG CCGGTGGATT TT-AAACTCT TGTTATTTC- 
                                                 TCCTACCCTG TAGCGGACCG CCGGTGGATC TTC-AACTCT GTTTATTTA- 
                                                 GCCTACCCTG TAGCGGTCCG CCGGTGGATT TTTAAACTAT TGTTATTTT- 
                                                 GCCTACCCTG TAGCGGTCCG CCGGTGGATT TTTAAACTAT TGTTATTTT- 
                                                 AGTTACCCTG TAGCGGACCA CCGGTGGATT TTCAAACTCT TGTTATTTTA 
                                                 AGTTACCCTG TAGCGGACCA CCGGTGGATT TTCAAACTCT TGTTATTTTA 
                                                 GGCTACCCCG TAGCGGGTCG CCGGTGGATT TTTAAACCAT TGTTATCAT- 
                                                 TGGTTACCCG GACCGGTCCG CCGGCGGATT TTTAAACTAT TGTTATTTT- 
                                                 GGTTACCCTG TAGCGTGCTG CCGGTGGATT TT-AAACTCT TGTTTTACT- 
                                                 GGTTACCCTG TAGCGTGCTG CCGGTGGATT TT-AAACTCT TGTTTTACT- 
                                                 --CTACCCTG TAGCGGACCA CCGGTGGATT TTCAAACTCT TGTTATTTTA 
                                                 --CTACCCTG TAGCGGACCA CCGGTGGATT TTCAAACTCT TGTTATTTTA 
                                                 TGCTACCC-G GGACGGCCCG CCGGTGGGCC ATTAAACTCT TGTTATTTT- 
                                                 TGCTACCC-G GGACGGCCCG CCGGTGGGCC ATTAAACTCT TGTTATTTT- 
                                                 AGGTACCCTG TAGTGAACCG CCGGTGGATT TTCAAACTCT TATTATTTTA 
                                                 AGGTACCCTG TAGTGAACCG CCGGTGGATT TTCAAACTCT TATTATTTTA 
                                                 ACCTACCCTG TAGCGGACCG CCGGTGGATT TTCAAACTCT TGTTATTTCA 
                                                 GCCTACCC-G GAGCGGTCCG CCGGTGGATT TTTCAACTCT TGTTATTTT- 
                                                 GCCTACCC-G GAGCGGTCCG CCGGTGGATT TTTCAACTCT TGTTATTTT- 
                                                 GCCTACCC-G GAGCGGTCCG CCGGTGGATT TTTCAACTCT TGTTATTTT- 
                                                 GCCTACCC-G GAGCGGTCCG CCGGTGGATT TTTCAACTCT TGTTATTTT- 
                                                 GCCTACCC-G GAGCGGTCCG CCGGTGGATT TTTCAACTCT TGTTATTTT- 
                                                 GCCTACCC-G GAGCGGTCCG CCGGTGGATT TTTCAACTCT TGTTATTTT- 
                                                 ACCTACCCGG TAGCGGTCCG CCGGTGGATT TTTAAACTAT TGTTATTTT- 
                                                 ACCTACCCTG TAGCTCTCCG CCGGCGGATT TTTTAACTAT TGTTATTC-- 
                                                 ACCTACCCTG TAGCTCTCCG CCGGCGGATT TTTTAACTAT TGTTATTC-- 
                                                 TACCGCCTGG GAGGGGACCG CCGGTGGATT TTAAA----C TTTTGTCTA- 
                                                 GCCTACCCTG TAGCGGTCCG CCGGTGGATT TTTAAACTAT TGTTATTCT- 
                                                 GCCTACCCTG TAGCGGTCCG CCGGTGGATT TTTAAACTAT TGTTATTCT- 
                                                 AGCTACCC-G GAGCGGACCG CCGGTGGATT TTTCAACTCT TGTTATTTT- 
                                                 AGCTACCC-G GAGCGGACCG CCGGTGGATT TTTCAACTCT TGTTATTTT- 
                                                 AGCTACCCTG TAG-GAACCA CCGGTGGATT TT-AAACTCT TGTTATTTCA 
                                                 AGCTACCCTG TAG-GAACCA CCGGTGGATT TT-AAACTCT TGTTATTTCA 
                                                 AGCTACCCTG TAG-GGACCA CCGATGGATT TTTAAACTCT TGTTATTTCA 
                                                 GCCTACCCTG T----AACCA TCGGTGGACC TTTATACTCT TGTAATT--- 
                                                 ACCTACCCTG TAACCGCCCG CCGGTGGATT TTTAAACTTT TGTTATTTC- 
                                                 ACCTACCCTG TAACCGCCCG CCGGTGGATT TTTAAACTTT TGTTATTTC- 
                                                 TGCATACCCG TAGC-GCCCG CCGGCGGAAT TTTAAACTCT TGTTATTTC- 
                                                 TGCATACCCG TAGC-GCCCG CCGGCGGAAT TTTAAACTCT TGTTATTTC- 
                                                 GGCTACCCTG TAG-GGACTG CCGGTGGATT TTTAAACTCG TGTTATTTT- 
                                                 GCCTACCCTG TA---ACCCG CCGGTGGATT TTGAAACTCT TGTTATTACA 
                                                 GGCTACCCGG TAGCGGACCG CCGGTGGACC TTCAAACTAT TGTTATTAT- 
                                                 GGCTACCCTG TAACGTCCTG CCGGTGGACT TTTAAACTCT TGTTATTTA- 
                                                 -CCTACCCTG TAACCGCCCG CCGGTGGATT TTTAAACTTT TGTTATTTC- 
                                                 -CCTACCCTG TAACCGCCCG CCGGTGGATT TTTAAACTTT TGTTATTTC- 
                                                 AGTTACCCTG TAGCGGACCA CCGGTGGATT TTCAAACTCT TGTTATTTCA 
                                                 AGTTACCCTG TGGCGGACCA CCGGTGGATT TTCAAACTCT TGTTATTTCA 
                                                 GGTTACCCTG TAGCGCCCCG CCGGTGGATT TTCAAACTCT TGTTATTTA- 
                                                 GGTTACCCTG TAGTGCCCCG CCGGCGGATT TTCAAACTCT TGTTATTTT- 
                                                 GGTTACCCTG TAACGCCCCG CCGGTGGA-T TTCAAACTCT TGTTTTTTA- 
                                                 ACCTACCCTG TAGCGGACCG CCGGTGGATT TTAAA----T TCGTATTTA- 
                                                 ACCTACCCTG TAGCGGACCG CCGGTGGATT TTAAA----T TCGTATTTA- 
                                                 GCCTACCC-G GAGCGGTCCG CCGGTGGATT TTTCAACTCT TGTTATTTT- 
                                                 --CTACCCCG TAGCGTTCCG CCGGTGGATT TTCAAACTCT TGTTATTTA- 
                                                 GCCTACCCTG TAGCGCCCCG CCGGTGGAAT TTCAAACTCT TGTTATTTTA 
                                                 GCCTACCCTG TAGCGCCCCG CCGGTGGAAT TTCAAACTCT TGTTATTTTA 
                                                 AGCTACCCTG TAACGCCCCG CCGGTGGATT TTCAAACTCT TGTTATTTT- 
                                                 GCCTACCC-G GAGCGGTCCG CCGGTGGATT TTTCAACTCT TGTTATTTT- 
                                                 GCCTACCCGG -----GACCG CCGGTGGACT TTTAAACTCT TGTTAATTTA 
                                                 GCCTACCCGG -----GACCG CCGGTGGACT TTTAAACTCT TGTTAATTTA 
                                                 --CCGACCCG GAGCGGTCCG CCGGCGGACT TTTTAACTCT TGTTACTTT- 
                                                 GGCCACCC-G TACC-GCCCG CCGGCGGACC GTTAAACTTT TATCA----- 
                                                 --CTACCCTG TAGCGGACCA CCGGTGGACC TTTAAACTCT TGTTATTCA- 
                                                 --CTACCCTG TAGCGGACCA CCGGTGGACC TTTAAACTCT TGTTATTCA- 

                                                 GTGTCTTCTG AGCGTCTTAT TTT-AATAAG TCAAAACTTT CAACAACGGA 
                                                 GTGTCTTCTG AGCGTCTTAT TTT-AATAAG TCAAAACTTT CAACAACGGA 
                                                 ATGTTATCTG AGCGTCTTAT TCTAAATAAG TCAAAACTTT CAACAACGGA 
                                                 ATGTTATCTG AGCGTCTTAT TCTAAATAAG TCAAAACTTT CAACAACGGA 
                                                 GTGTCATCTG AGCGTCTTAT TTTAAATAAG TCAAAACTTT CAACAACGGA 
                                                 GTGTCATCTG AGCGTCTTAT TTTAAATAAG TCAAAACTTT CAACAACGGA 
                                                 GTGGTATCTG AGCGTCTTAT TT--AATAAG TCAAAACTTT CAACAACGGA 
                                                 GTGGTATCTG AGCGTCTTAT TT--AATAAG TCAAAACTTT CAACAACGGA 
                                                 GTGGAATCTG AGCGTCTTAT TTT-AATAAG TCAAAACTTT CAACAACGGA 
                                                 GTGGAATCTG AGCGTCTTAT TTT-AATAAG TCAAAACTTT CAACAACGGA 
                                                 AGTGAATCTG AGCGTCTTAT TTT-AATAAG TCAAAACTTT CAACAACGGA 
                                                 -GTGTATCTG AGCGTCTTAT TATAAATAAG TGAAAACTTT CAACAACGGA 
                                                 ATGTTATCTG AGCGTCTTAT TT--AATAAG TTAAAACTTT CAACAACGGA 
                                                 ATGTTATCTG AGCGTCTTAT TT--AATAAG TTAAAACTTT CAACAACGGA 
                                                 GTGTTATCTG AGCGTCTTAT TTTAAATAAG TCAAAACTTT CAACAACGGA 
                                                 GTGTTATCTG AGCGTCTTAT TTTAAATAAG TCAAAACTTT CAACAACGGA 
                                                 -TGTCTTCTG AGCGTCTTAT TATAAATAAG TCAAAACTTT CAACAACGGA 
                                                 -AGTCATCTG AGCGTC---T TTTAAATAAG TCAAAACTTT CAACAACGGA 
                                                 -GGTTATCTG AGCGTCTTAT TTTAAATAAG TCAAAACTTT CAACAACGGA 
                                                 -GGTTATCTG AGCGTCTTAT TTTAAATAAG TCAAAACTTT CAACAACGGA 
                                                 TTGTTATCTG AGCGTCTTAT TTTAAATAAG TCAAAACTTT CAACAACGGA 
                                                 TTGTTATCTG AGCGTCTTAT TTTAAATAAG TCAAAACTTT CAACAACGGA 
                                                 -AGTAATCTG AGCGTCTTAT TT--AATAAG TCAAAACTTT CAACAACGGA 
                                                 -AGTAATCTG AGCGTCTTAT TT--AATAAG TCAAAACTTT CAACAACGGA 
                                                 ATGTTATCTG AGCGTCTTAT TTT-AATAAG TTAAAACTTT CAACAACGGA 
                                                 ATGTTATCTG AGCGTCTTAT TTT-AATAAG TTAAAACTTT CAACAACGGA 
                                                 GTGTTATCTG AGCGTCTTAT TTTAAATAAG TTAAAACTTT CAACAACGGA 
                                                 AGTGAATCTG AGCGTCTTAT TT--AATAAG TTAAAACTTT CAACAACGGA 
                                                 AGTGAATCTG AGCGTCTTAT TT--AATAAG TTAAAACTTT CAACAACGGA 
                                                 AGTGAATCTG AGCGTCTTAT TT--AATAAG TTAAAACTTT CAACAACGGA 
                                                 AGTGAATCTG AGCGTCTTAT TT--AATAAG TTAAAACTTT CAACAACGGA 
                                                 AGTGAATCTG AGCGTCTTAT TT--AATAAG TTAAAACTTT CAACAACGGA 
                                                 AGTGAATCTG AGCGTCTTAT TT--AATAAG TTAAAACTTT CAACAACGGA 
                                                 GTGTCATCTG AGCGTCTTAT TTTAAATAAG TCAAAACTTT CAACAACGGA 
                                                 GAGTCATCTG AGCGTCTTAT TATAAATAAG TCAAAACTTT CAACAACGGA 
                                                 GAGTCATCTG AGCGTCTTAT TATAAATAAG TCAAAACTTT CAACAACGGA 
                                                 GTGATATCTG AGCGTCTTAT TTTAAATAAG TTAAAACTTT CAACAACGGA 
                                                 ATGATATCTG AGCGTCTTAT TTT-AATAAG TTAAAACTTT CAACAACGGA 
                                                 ATGATATCTG AGCGTCTTAT TTT-AATAAG TTAAAACTTT CAACAACGGA 
                                                 AGTGAATCTG AGCGTCTTAT TT--AATAAG TTAAAACTTT CAACAACGGA 
                                                 AGTGAATCTG AGCGTCTTAT TT--AATAAG TTAAAACTTT CAACAACGGA 
                                                 GTGTTATCTG AGCGTCTTAT TCTAAATAAG TCAAAACTTT CAACAACGGA 
                                                 GTGTTATCTG AGCGTCTTAT TCTAAATAAG TCAAAACTTT CAACAACGGA 
                                                 GTGTTATCTG AGCGTCTTAT TTTAAATAAG TCAAAACTTT CAACAACGGA 
                                                 ACTTTATCTG AGCGTCTTAT TCTAAATAAG TCAAAACTTT CAACAACGGA 
                                                 GTGTCATCTG AGCGTCTTAT TTTAAATAAG TCAAAACTTT CAACAACGGA 
                                                 GTGTCATCTG AGCGTCTTAT TTTAAATAAG TCAAAACTTT CAACAACGGA 
                                                 AGTGAATCTG AGCGTCTTAT TTT-AATAAG TCAAAACTTT CAACAACGGA 
                                                 AGTGAATCTG AGCGTCTTAT TTT-AATAAG TCAAAACTTT CAACAACGGA 
                                                 AGTTTATCTG AGCGTCTTAT TTTAAATAAG TCAAAACTTT CAACAACGGA 
                                                 GTGTCATCTG AGCGTCTTAT TCTAAATAAG TCAAAACTTT CAACAACGGA 
                                                 -TGTCTTCTG AGCGTCTTAT TTTAAATAAG TTAAAACTTT CAACAACGGA 
                                                 TAGTAATCTG AGCGTCTTAT TTT-AATAAG TCAAARCTTT CAACAACGGA 
                                                 GTGTCATCTG AGCGTCTTAT TTTAAATAAG TCAAAACTTT CAACAACGGA 
                                                 GTGTCATCTG AGCGTCTTAT TTTAAATAAG TCAAAACTTT CAACAACGGA 
                                                 GTGTTATCTG AGCGTCTTAT TTTAAATAAG TCAAAACTTT CAACAACGGA 
                                                 GTGTTATCTG AGCGTCTTAT TTTAAATAAA TCAAAACTTT CAACAACGGA 
                                                 TAGTAGTCTG AGAGTCTTAT TTTAAATAAG TCAAAACTTT CAACAACGGA 
                                                 ATGTAATCTG AGCGTCTTAT TTTAAATAAG TCAAAACTTT CAACAACGGA 
                                                 ATGTAATCTG AGAGTCTTAT TTTAAATAAG TCAAAACTTT CAACAACGGA 
                                                 ACGTTATCTG AGCGTCTTAT TTT-AATAAG TCAAAACTTT CAACAACGGA 
                                                 ACGTTATCTG AGCGTCTTAT TTT-AATAAG TCAAAACTTT CAACAACGGA 
                                                 AGTGAATCTG AGCGTCTTAT TT--AATAAG TTAAAACTTT CAACAACGGA 
                                                 TTGTCATCTG AGCGTCTTAT TTTAAATAAG TCAAAACTTT CAACAACGGA 
                                                 AATGAATCTG AGCGTCTTAT TTT-AATAAG TCAAAACTTT CAACAACGGA 
                                                 AATGAATCTG AGCGTCTTAT TTT-AATAAG TCAAAACTTT CAACAACGGA 
                                                 TAGTTATCTG AGCGTCTTAT TTT-AATAAG TCAAAACTTT CAACAACGGA 
                                                 AGTGAATCTG AGCGTCTTAT TT--AATAAG TTAAAACTTT CAACAACGGA 
                                                 GTGGAATCTG AGCGTCTTAT TTT-AATAAG TCAAAACTTT CAACAACGGA 
                                                 GTGGAATCTG AGCGTCTTAT TTT-AATAAG TCAAAACTTT CAACAACGGA 
                                                 AGTGAATCTG AGCGTCTTAT TT--AATAAG TTAAAACTTT CAACAACGGA 
                                                 GTGGAATCTG AGCGTCTTAT TTT-AATGAG TCAAAACTTT CAACAACGGA 
                                                 GTGTCATCTG AGCGTCTTAT TCTAAATAAG TCAAAACTTT CAACAACGGA 
                                                 GTGTCATCTG AGCGTCTTAT TCTAAATAAG TCAAAACTTT CAACAACGGA 

                                                 TCTCTTGGTT CTGGCATCGA TGAAGAACGC AGCGAAATGC GATAAGTAAT 
                                                 TCTCTTGGTT CTGGCATCGA TGAAGAACGC AGCGAAATGC GATAAGTAAT 
                                                 TCTCTTGGTT CTGGCATCGA TGAAGAACGC AGCGAAATGC GATAAGTAAT 
                                                 TCTCTTGGTT CTGGCATCGA TGAAGAACGC AGCGAAATGC GATAAGTAAT 
                                                 TCTCTTGGTT CTGGCATCGA TGAAGAACGC AGCGAAATGC GATAAGTAAT 
                                                 TCTCTTGGTT CTGGCATCGA TGAAGAACGC AGCGAAATGC GATAAGTAAT 
                                                 TCTCTTGGTT CTGGCATCGA TGAAGAACGC AGCGAAATGC GATAAGTAAT 
                                                 TCTCTTGGTT CTGGCATCGA TGAAGAACGC AGCGAAATGC GATAAGTAAT 
                                                 TCTCTTGGTT CTGGCATCGA TGAAGAACGC AGCGAAATGC GATAAATAAT 
                                                 TCTCTTGGTT CTGGCATCGA TGAAGAACGC AGCGAAATGC GATAAATAAT 
                                                 TCTCTTGGTT CTGGCATCGA TGAAGAACGC AGCGAAATGC GATAAGTAAT 
                                                 TCTCTTGGTT CTGGCATCGA TGAAGAACGC AGCGAAATGC GATAAGTAAT 
                                                 TCTCTTGGTT CTGGCATCGA TGAAGAACGC AGCGAAATGC GATAAGTAAT 
                                                 TCTCTTGGTT CTGGCATCGA TGAAGAACGC AGCGAAATGC GATAAGTAAT 
                                                 TCTCTTGGTT CTGGCATCGA TGAAGAACGC AGCGAAATGC GATAAGTAAT 
                                                 TCTCTTGGTT CTGGCATCGA TGAAGAACGC AGCGAAATGC GATAAGTAAT 
                                                 TCTCTTGGTT CTGGCATCGA TGAAGAACGC AGCGAAATGC GATAAGTAAT 
                                                 TCTCTTGGTT CTGGCATCGA TGAAGAACGC AGCGAAATGC GATAAGTAAT 
                                                 TCTCTTGGTT CTGGCATCGA TGAAGAACGC AGCGAAATGC GATAAGTAAT 
                                                 TCTCTTGGTT CTGGCATCGA TGAAGAACGC AGCGAAATGC GATAAGTAAT 
                                                 TCTCTTGGTT CTGGCATCGA TGAAGAACGC AGCGAAATGC GATAAGTAAT 
                                                 TCTCTTGGTT CTGGCATCGA TGAAGAACGC AGCGAAATGC GATAAGTAAT 
                                                 TCTCTTGGTT CTGGCATCGA TGAAGAACGC AGCGAAATGC GATAAGTAAT 
                                                 TCTCTTGGTT CTGGCATCGA TGAAGAACGC AGCGAAATGC GATAAGTAAT 
                                                 TCTCTTGGTT CTGGCATCGA TGAAGAACGC AGCGAAATGC GATAAGTAAT 
                                                 TCTCTTGGTT CTGGCATCGA TGAAGAACGC AGCGAAATGC GATAAGTAAT 
                                                 TCTCTTGGTT CTGGCATCGA TGAAGAACGC AGCGAAATGC GATAAGTAAT 
                                                 TCTCTTGGTT CTGGCATCGA TGAAGAACGC AGCGAAATGC GATAAGTAAT 
                                                 TCTCTTGGTT CTGGCATCGA TGAAGAACGC AGCGAAATGC GATAAGTAAT 
                                                 TCTCTTGGTT CTGGCATCGA TGAAGAACGC AGCGAAATGC GATAAGTAAT 
                                                 TCTCTTGGTT CTGGCATCGA TGAAGAACGC AGCGAAATGC GATAAGTAAT 
                                                 TCTCTTGGTT CTGGCATCGA TGAAGAACGC AGCGAAATGC GATAAGTAAT 
                                                 TCTCTTGGTT CTGGCATCGA TGAAGAACGC AGCGAAATGC GATAAGTAAT 
                                                 TCTCTTGGTT CTGGCATCGA TGAAGAACGC AGCGAAATGC GATAAGTAAT 
                                                 TCTCTTGGTT CTGGCATCGA TGAAGAACGC AGCGAAATGC GATAAGTAAT 
                                                 TCTCTTGGTT CTGGCATCGA TGAAGAACGC AGCGAAATGC GATAAGTAAT 
                                                 TCTCTTGGTT CTGGCATCGA TGAAGAACGC AGCGAAATGC GATAAGTAAT 
                                                 TCTCTTGGTT CTGGCATCGA TGAAGAACGC AGCGAAATGC GATAAGTAAT 
                                                 TCTCTTGGTT CTGGCATCGA TGAAGAACGC AGCGAAATGC GATAAGTAAT 
                                                 TCTCTTGGTT CTGGCATCGA TGAAGAACGC AGCGAAATGC GATAAGTAAT 
                                                 TCTCTTGGTT CTGGCATCGA TGAAGAACGC AGCGAAATGC GATAAGTAAT 
                                                 TCTCTTGGTT CTGGCATCGA TGAAGAACGC AGCGAAATGC GATAAGTAAT 
                                                 TCTCTTGGTT CTGGCATCGA TGAAGAACGC AGCGAAATGC GATAAGTAAT 
                                                 TCTCTTGGTT CTGGCATCGA TGAAGAACGC AGCGAAATGC GATAAGTAAT 
                                                 TCTCTTGGTT CTGGCATCGA TGAAGAACGC AGCGAAATGC GATAAGTAAT 
                                                 TCTCTTGGTT CTGGCATCGA TGAAGAACGC AGCGAAATGC GATAAGTAAT 
                                                 TCTCTTGGTT CTGGCATCGA TGAAGAACGC AGCGAAATGC GATAAGTAAT 
                                                 TCTCTTGGTT CTGGCATCGA TGAAGAACGC AGCGAAATGC GATAAGTAAT 
                                                 TCTCTTGGTT CTGGCATCGA TGAAGAACGC AGCGAAATGC GATAAGTAAT 
                                                 TCTCTTGGTT CTGGCATCTA TGAAAAACGC CGCAAAATGC GATAAATAAT 
                                                 TCTCTTGGTT CTGGCATCGA TGAAGAACGC AGCGAAATGC GATAAGTAAT 
                                                 TCTCTTGGTT CTGGCATCGA TGAAGAACGC AGCGAAATGC GATAAGTAAT 
                                                 TCTCTTGGTT CTGGCATCGA TGAAGAACGC AGCGAAATGC GATAAGTAAT 
                                                 TCTCTTGGTT CTGGCATCGA TGAAGAACGC AGCGAAATGC GATAAGTAAT 
                                                 TCTCTTGGTT CTGGCATCGA TGAAGAACGC AGCGAAATGC GATAAGTAAT 
                                                 TCTCTTGGTT CTGGCATCGA TGAAGAACGC AGCGAAATGC GATAAGTAAT 
                                                 TCTCTTGGTT CTGGCATCGA TGAACAACGC AGCGAAATGC GATAAGTAAT 
                                                 TCTCTTGGTT CTGGCATCGA TGAAGAACGC AGCGAAATGC GATAAGTAAT 
                                                 TCTCTTGGTT CTGGCATCGA TGAAGAACGC AGCGAAATGC GATAAGTAAT 
                                                 TCTCTTGGTT CTGGCATCGA TGAAGAACGC AGCGAAATGC GATAAGTAAT 
                                                 TCTCTTGGTT CTGGCATCGA TGAAGAACGC AGCGAAATGC GATAAGTAAT 
                                                 TCTCTTGGTT CTGGCATCGA TGAAGAACGC AGCGAAATGC GATAAGTAAT 
                                                 TCTCTTGGTT CTGGCATCGA TGAAGAACGC AGCGAAATGC GATAAGTAAT 
                                                 TCTCTTGGTT CTGGCATCGA TGAAGAACGC AGCGAAATGC GATAAGTAAT 
                                                 TCTCTTGGTT CTGGCATCGA TGAAGAACGC AGCGAAATGC GATAAGTAAT 
                                                 TCTCTTGGTT CTGGCATCGA TGAAGAACGC AGCGAAATGC GATAAGTAAT 
                                                 TCTCTTGGTT CTGGCATCGA TGAAGAACGC AGCGAAATGC GATAAGTAAT 
                                                 TCTCTTGGTT CTGGCATCGA TGAAGAACGC AGCGAAATGC GATAAGTAAT 
                                                 TCTCTTGGTT CTGGCATCGA TGAAGAACGC AGCGAAATGC GATAAGTAAT 
                                                 TCTCTTGGTT CTGGCATCGA TGAAGAACGC AGCGAAATGC GATAAGTAAT 
                                                 TCTCTTGGTT CTGGCATCGA TGAAGAACGC AGCGAAATGC GATAAGTAAT 
                                                 TCTCTTGGTT CTGGCATCGA TGAAGAACGC AGCGAAATGC GATAAGTAAT 
                                                 TCTCTTGGTT CTGGCATCGA TGAAGAACGC AGCGAAATGC GATAAGTAAT 
                                                 TCTCTTGGTT CTGGCATCGA TGAAGAACGC AGCGAAATGC GATAAGTAAT 

                                                 GTGAATTGCA GAATTCAGTG AATCATCGAA TCTTTGAACG CACATTGCGC 
                                                 GTGAATTGCA GAATTCAGTG AATCATCGAA TCTTTGAACG CACATTGCGC 
                                                 GTGAATTGCA GAATTCAGTG AATCATCGAA TCTTTGAACG CACATTGCGC 
                                                 GTGAATTGCA GAATTCAGTG AATCATCGAA TCTTTGAACG CACATTGCGC 
                                                 GTGAATTGCA GAATTCAGTG AATCATCGAA TCTTTGAACG CACATTGCGC 
                                                 GTGAATTGCA GAATTCAGTG AATCATCGAA TCTTTGAACG CACATTGCGC 
                                                 GTGAATTGCA GAATTCAGTG AATCATCGAA TCTTTGAACG CACATTGCGC 
                                                 GTGAATTGCA GAATTCAGTG AATCATCGAA TCTTTGAACG CACATTGCGC 
                                                 GTGAATTGCA GAATTCAGTG AATCATCGAA TCTTTGAACG CACATTGCGC 
                                                 GTGAATTGCA GAATTCAGTG AATCATCGAA TCTTTGAACG CACATTGCGC 
                                                 GTGAATTGCA GAATTCAGTG AATCATCGAA TCTTTGAACG CACATTGCGC 
                                                 GTGAATTGCA GAATTCAGTG AATCATCGAA TCTTTGAACG CACATTGCGC 
                                                 GTGAATTGCA GAATTCAGTG AATCATCGAA TCTTTGAACG CACATTGCGC 
                                                 GTGAATTGCA GAATTCAGTG AATCATCGAA TCTTTGAACG CACATTGCGC 
                                                 GTGAATTGCA GAATTCAGTG AATCATCGAA TCTTTGAACG CACATTGCGC 
                                                 GTGAATTGCA GAATTCAGTG AATCATCGAA TCTTTGAACG CACATTGCGC 
                                                 GTGAATTGCA GAATTCAGTG AATCATCGAA TCTTTGAACG CACATTGCGC 
                                                 GTGAATTGCA GAATTCAGTG AATCATCGAA TCTTTGAACG CACATTGCGC 
                                                 GTGAATTGCA GAATTCAGTG AATCATCGAA TCTTTGAACG CACATTGCGC 
                                                 GTGAATTGCA GAATTCAGTG AATCATCGAA TCTTTGAACG CACATTGCGC 
                                                 GTGAATTGCA GAATTCAGTG AATCATCGAA TCTTTGAACG CACATTGCGC 
                                                 GTGAATTGCA GAATTCAGTG AATCATCGAA TCTTTGAACG CACATTGCGC 
                                                 GTGAATTGCA GAATTCAGTG AATCATCGAA TCTTTGAACG CACATTGCGC 
                                                 GTGAATTGCA GAATTCAGTG AATCATCGAA TCTTTGAACG CACATTGCGC 
                                                 GTGAATTGCA GAATTCAGTG AATCATCGAA TCTTTGAACG CACATTGCGC 
                                                 GTGAATTGCA GAATTCAGTG AATCATCGAA TCTTTGAACG CACATTGCGC 
                                                 GTGAATTGCA GAATTCAGTG AATCATCGAA TCTTTGAACG CACATTGCGC 
                                                 GTGAATTGCA GAATTCAGTG AATCATCGAA TCTTTGAACG CACATTGCGC 
                                                 GTGAATTGCA GAATTCAGTG AATCATCGAA TCTTTGAACG CACATTGCGC 
                                                 GTGAATTGCA GAATTCAGTG AATCATCGAA TCTTTGAACG CACATTGCGC 
                                                 GTGAATTGCA GAATTCAGTG AATCATCGAA TCTTTGAACG CACATTGCGC 
                                                 GTGAATTGCA GAATTCAGTG AATCATCGAA TCTTTGAACG CACATTGCGC 
                                                 GTGAATTGCA GAATTCAGTG AATCATCGAA TCTTTGAACG CACATTGCGC 
                                                 GTGAATTGCA GAATTCAGTG AATCATCGAA TCTTTGAACG CACATTGCGC 
                                                 GTGAATTGCA GAATTCAGTG AATCATCGAA TCTTTGAACG CACATTGCGC 
                                                 GTGAATTGCA GAATTCAGTG AATCATCGAA TCTTTGAACG CACATTGCGC 
                                                 GTGAATTGCA GAATTCAGTG AATCATCGAA TCTTTGAACG CACATTGCGC 
                                                 GTGAATTGCA GAATTCAGTG AATCATCGAA TCTTTGAACG CACATTGCGC 
                                                 GTGAATTGCA GAATTCAGTG AATCATCGAA TCTTTGAACG CACATTGCGC 
                                                 GTGAATTGCA GAATTCAGTG AATCATCGAA TCTTTGAACG CACATTGCGC 
                                                 GTGAATTGCA GAATTCAGTG AATCATCGAA TCTTTGAACG CACATTGCGC 
                                                 GTGAATTGCA GAATTCAGTG AATCATCGAA TCTTTGAACG CACATTGCGC 
                                                 GTGAATTGCA GAATTCAGTG AATCATCGAA TCTTTGAACG CACATTGCGC 
                                                 GTGAATTGCA GAATTCAGTG AATCATCGAA TCTTTGAACG CACATTGCGC 
                                                 GTGAATTGCA GAATTCAGTG AATCATCGAA TCTTTGAACG CACATTGCGC 
                                                 GTGAATTGCA GAATTCAGTG AATCATCGAA TCTTTGAACG CACATTGCGC 
                                                 GTGAATTGCA GAATTCAGTG AATCATCGAA TCTTTGAACG CACATTGCGC 
                                                 GTGAATTGCA GAATTCAGTG AATCATCGAA TCTTTGAACG CACATTGCGC 
                                                 GTGAATTGCA GAATTCAGTG AATCATCGAA TCTTTGAACG CACATTGCGC 
                                                 GTGAATTGCA AAATTCAGAG AATCATCAAA TCTTTGAACG CACATTGCGC 
                                                 GTGAATTGCA G-ATTCAGTG AATCATCGAA TCTTTGAACG CACATTGCGC 
                                                 GTGAATTGCA GAATTCAGTG AATCATCGAA TCTTTGAACG CACATTGCGC 
                                                 GTGAATTGCA GAATTCAGTG AATCATCGAA TCTTTGAACG CACATTGCGC 
                                                 GTGAATTGCA GAATTCAGTG AATCATCGAA TCTTTGAACG CACATTGCGC 
                                                 GTGAATTGCA GAATTCAGTG AATCATCGAA TCTTTGAACG CACATTGCGC 
                                                 GTGAATTGCA GAATTCAGTG AATCATCGAA TCTTTGAACG CACATTGCGC 
                                                 GTGAATTGCA GAATTCAGTG AATCATCTAA TCTTTGAACG CACATTGGGC 
                                                 GTGAATTGCA GAATTCAGTG AATCATCGAA TCTTTGAACG CACATTGCGC 
                                                 GTGAATTGCA GAATTCAGTG AATCATCGAA TCTTTGAACG CACATTGCGC 
                                                 GTGAATTGCA GAATTCAGTG AATCATCGAA TCTTTGAACG CACATTGCGC 
                                                 GTGAATTGCA GAATTCAGTG AATCATCGAA TCTTTGAACG CACATTGCGC 
                                                 GTGAATTGCA GAATTCAGTG AATCATCGAA TCTTTGAACG CACATTGCGC 
                                                 GTGAATTGCA GAATTCAGTG AATCATCGAA TCTTTGAACG CACATTGCGC 
                                                 GTGAATTGCA GAATTCAGTG AATCATCGAA TCTTTGAACG CACATTGCGC 
                                                 GTGAATTGCA GAATTCAGTG AATCATCGAA TCTTTGAACG CACATTGCGC 
                                                 GTGAATTGCA GAATTCAGTG AATCATCGAA TCTTTGAACG CACATTGCGC 
                                                 GTGAATTGCA GAATTCAGTG AATCATCGAA TCTTTGAACG CACATTGCGC 
                                                 GTGAATTGCA GAATTCAGTG AATCATCGAA TCTTTGAACG CACATTGCGC 
                                                 GTGAATTGCA GAATTCAGTG AATCATCGAA TCTTTGAACG CACATTGCGC 
                                                 GTGAATTGCA GAATTCAGTG AATCATCGAA TCTTTGAACG CACATTGCGC 
                                                 GTGAATTGCA GAATTCAGTG AATCATCGAA TCTTTGAACG CACATTGCGC 
                                                 GTGAATTGCA GAATTCAGTG AATCATCGAA TCTTTGAACG CACATTGCGC 
                                                 GTGAATTGCA GAATTCAGTG AATCATCGAA TCTTTGAACG CACATTGCGC 
                                                 GTGAATTGCA GAATTCAGTG AATCATCGAA TCTTTGAACG CACATTGCGC 

                                                 CCATTAGTAT TCTATTGGGC ATGCCTGTTC GAGCGTCATT TCAACCCTTA 
                                                 CCATTAGTAT TCTATTGGGC ATGCCTGTTC GAGCGTCATT TCAACCCTTA 
                                                 CCATTAGTAT TCTAGTGGGC ATGCCTGTTC GAGCGTCATT TCAACCCTTA 
                                                 CCATTAGTAT TCTAGTGGGC ATGCCTGTTC GAGCGTCATT TCAACCCTTA 
                                                 CCATGAGTAT TCTCTTGGGC ATGCCTGTTC GAGCGTCATT TCAACCCTTA 
                                                 CCATGAGTAT TCTCTTGGGC ATGCCTGTTC GAGCGTCATT TCAACCCTTA 
                                                 CCATTAGTAT TCTAGTGGGC ATGCCTGTTC GAGCGTCATT TCAACCCTTA 
                                                 CCATTAGTAT TCTAGTGGGC ATGCCTGTTC GAGCGTCATT TCAACCCTTA 
                                                 CCATTAGTAT TCTAGTGGGC ATGCCTGTTC GAGCGTCATT TCAACCCTTA 
                                                 CCATTAGTAT TCTAGTGGGC ATGCCTGTTC GAGCGTCATT TCAACCCTTA 
                                                 CCATTAGTAT TCTAGTGGGC ATGCCTGTTC GAGCGTCATT TCAACCCTTA 
                                                 CCATTAGTAT TCTATTGGGC ATGCCTGTTC GAGCGTCATT TCGACCTCTA 
                                                 CCATTAGTAT TCTATTGGGC ATGCCTGTTC GAGCGTCATT TCAACCCTTA 
                                                 CCATTAGTAT TCTATTGGGC ATGCCTGTTC GAGCGTCATT TCAACCCTTA 
                                                 CCATTAGTAT TCTATTGGGC ATGCCTGTTC GAGCGTCATT TCGACCATTA 
                                                 CCATTAGTAT TCTATTGGGC ATGCCTGTTC GAGCGTCATT TCGACCATTA 
                                                 CCACTGGTAT TCTAGTGGGC ATGCCTGTTC GAGCGTCATT TCAACCCTTA 
                                                 CCAAGAGTAT TCTCTTGGGC ATGCCTGTTC GAGCGTCATT TTAACCCTTA 
                                                 CCATTAGTAT TCTATTGGGC ATGCCTGTTC GAGCGTCATT AAGTCCATTA 
                                                 CCATTAGTAT TCTATTGGGC ATGCCTGTTC GAGCGTCATT AAGTCCATTA 
                                                 CCATTAGTAT TCTATTGGGC ATGCCTGTTC GAGCGTCATT AAGTCCATTA 
                                                 CCATTAGTAT TCTATTGGGC ATGCCTGTTC GAGCGTCATT AAGTCCATTA 
                                                 CCATGAGTAT TCTCCTGGGC ATGCCTGTTC GAGCGTCATT TCGACCCTTA 
                                                 CCATGAGTAT TCTCCTGGGC ATGCCTGTTC GAGCGTCATT TCGACCCTTA 
                                                 CCATTAGTAT TCTATTGGGC ATGCCTGTTC GAGCGTCATT TCAACCCTTA 
                                                 CCATTAGTAT TCTATTGGGC ATGCCTGTTC GAGCGTCATT TCAACCCTTA 
                                                 CCATTAGTAT TCTATTGGGC ATGCCTGTTC GAGCGTCATT TCAACCCTTA 
                                                 CCATGAGTAT TCTCTTGGGC ATGCCTGTTC GAGCGTCATT TCGACCCTTA 
                                                 CCATGAGTAT TCTCTTGGGC ATGCCTGTTC GAGCGTCATT TCGACCCTTA 
                                                 CCATGAGTAT TCTCTTGGGC ATGCCTGTTC GAGCGTCATT TCGACCCTTA 
                                                 CCATGAGTAT TCTCTTGGGC ATGCCTGTTC GAGCGTCATT TCGACCCTTA 
                                                 CCATGAGTAT TCTCTTGGGC ATGCCTGTTC GAGCGTCATT TCGACCCTTA 
                                                 CCATGAGTAT TCTCTTGGGC ATGCCTGTTC GAGCGTCATT TCGACCCTTA 
                                                 CCAAGAGTAT TCTCTTGGGC ATGCCTGTTC GAGCGTCATT TCAACCCTTA 
                                                 CCAGGGGTAT TCTCCTGGGC ATGCCTGTTC GAGCGTCATT TCAACCCTTA 
                                                 CCAGGGGTAT TCTCCTGGGC ATGCCTGTTC GAGCGTCATT TCAACCCTTA 
                                                 CCATTAGTAT TCTATTGGGC ATGCCTGTTC GAGCGTCATT TCAACCCTTA 
                                                 CCATTAGTAT TCTATTGGGC ATGCCTGTTC GAGCGTCATT TCAACCCTTA 
                                                 CCATTAGTAT TCTATTGGGC ATGCCTGTTC GAGCGTCATT TCAACCCTTA 
                                                 CCAAGAGTAT TCTCTTGGGC ATGCCTGTTC GAGCGTCATT TCGACCCTTA 
                                                 CCAAGAGTAT TCTCTTGGGC ATGCCTGTTC GAGCGTCATT TCGACCCTTA 
                                                 CCATTAGTAT TCTATTGGGC ATGCCTGTTC GAGCGTCATT TCGACCATTA 
                                                 CCATTAGTAT TCTATTGGGC ATGCCTGTTC GAGCGTCATT TCGACCATTA 
                                                 CCATTAGTAT TCTATTGGGC ATGCCTGTTC GAGCGTCATT TCGACCATTA 
                                                 CCATTAGTAT TCTATTGGGC ATGCCTGTTC GAGCGTCATT TCGACCATTA 
                                                 CCATGAGTAT TCTCTTGGGC ATGCCTGTTC GAGCGTCATT TCAACCCTTA 
                                                 CCATGAGTAT TCTCTTGGGC ATGCCTGTTC GAGCGTCATT TCAACCCTTA 
                                                 CCATTAGTAT TCTAGTGGGC ATGCCTGTTC GAGCGTCATT TCAACCCTTA 
                                                 CCATTAGTAT TCTAGTGGGC ATGCCTGTTC GAGCGTCATT TCAACCCTTA 
                                                 CCATTAATAT TCTATTGGGC ATGCCTGTTC GAGCGTCATT TCGACCATTA 
                                                 CCATTAGTAT TCTATTGGGC ATGCCTGTTC GAGCGTCATT TCGACCATTA 
                                                 CCATTAGTAT TCTATTGGGC ATGCCTGTTC GAGCGTCATT TCAACTCTTA 
                                                 CCATTAGTAT TCTAGTGGGC ATGCCTGTTC GAGCGTCATT TCAACCCTTA 
                                                 CCATGAGTAT TCTCTTGGGC ATGCCTGTTC GAGCGTCATT TCAACCCTTA 
                                                 CCATGAGTAT TCTCTTGGGC ATGCCTGTTC GAGCGTCATT TCAACCCTTA 
                                                 CCATTAGTAT TCTATTGGGC ATGCCTGTTC GAGCGTCATT AAGTCCTCTA 
                                                 GCATTAGTAT TCTATTGGGC ATGCCTGTTC CAGCGTCATT AAATCCTCTT 
                                                 CCATTAGTAT TCTAGTGGGC ATGCCTGTTC GAGCGTCATT TCAACCCTTA 
                                                 CCATTAGTAT TCTAGTGGGC ATGCCTGTTC GAGCGTCATT TCAACCCTTA 
                                                 CCATCAGTAT TCTGGTGGGC ATGCCTGTTC GAGCGTCATT TCAACCCTTA 
                                                 CCATTAGTAT TCTAGTGGGC ATGCCTGTTC GAGCGTCATT TCAACCCTTA 
                                                 CCATTAGTAT TCTAGTGGGC ATGCCTGTTC GAGCGTCATT TCAACCCTTA 
                                                 CCATGAGTAT TCTCTTGGGC ATGCCTGTTC GAGCGTCATT TCGACCCTTA 
                                                 CCAAGAGTAT TCTCTTGGGC ATGCCTGTTC GAGCGTCATT TCAACCCTTA 
                                                 CCATTAGTAT TCTAGTGGGC ATGCCTGTTC GAGCGTCATT TCAACCCTTA 
                                                 CCATTAGTAT TCTAGTGGGC ATGCCTGTTC GAGCGTCATT TCAACCCTTA 
                                                 CCATTAGTAT TCTAGTGGGC ATGCCTGTTC GAGCGTCATT TCAACCCCTA 
                                                 CCATGAGTAT TCTCTTGGGC ATGCCTGTTC GAGCGTCATT TCGACCCTTA 
                                                 CCATTAGTAT TCTAGTGGGC ATGCCTGTTC GAGCGTCATT TCAACCCTTA 
                                                 CCATTAGTAT TCTAGTGGGC ATGCCTGTTC GAGCGTCATT TCAACCCTTA 
                                                 CCATGAGTAT TCTCTTGGGC ATGCCTGTTC GAGCGTCATT TCGACCCTTA 
                                                 CCACCAGTAT TCTGGTGGGC ATGCCTGTTC GAGCGTCATT TCAACCCCTA 
                                                 CCATTAGTAT TCTATTGGGC ATGCCTGTTC GAGCGTCATT TCGACCTCTA 
                                                 CCATTAGTAT TCTATTGGGC ATGCCTGTTC GAGCGTCATT TCGACCTCTA 

                                                 AGCCTAGCTT AGTGTTGGGA ATCTACTG-- ---------- ---------- 
                                                 AGCCTAGCTT AGTGTTGGGA ATCTACTG-- ---------- ---------- 
                                                 AGCCTAGCTT AGTGTTGGGA ATCTACAACC CGGGAGGTGT TACCCTGTAG 
                                                 AGCCTAGCTT AGTGTTGGGA ATCTACAACC CGGGAGGTGT TACCCTGTAG 
                                                 AGCGTAGCTT AGTGTTGGGA ACCTACTGT- AAGGCGGAGC TACCCTGTAG 
                                                 AGCGTAGCTT AGTGTTGGGA ACCTACTGT- AAGGCGGAGC TACCCTGTAG 
                                                 AGCATAGCTT AGTGTTGGGA ATCTACAGTA TGGGAAGCGC CGCCGTGTAG 
                                                 AGCATAGCTT AGTGTTGGGA ATCTACAGTA TGGGAAGCGC CGCCGTGTAG 
                                                 AGCCTAGCTT AGTGTTGGGA GTCTACTGTC CGGGAGGGCC TACCCTGTAG 
                                                 AGCCTAGCTT AGTGTTGGGA GTCTACTGTC CGGGAGGGCC TACCCTGTAG 
                                                 AGCTCAGCTT AGTGTTGGGA GTCTACTGTC TGGGAGGACC TACCCTGTAG 
                                                 AGCACTGCTT AGCGTTGGGA ATCTACTATC GGGTGAGAGT TACCCTGTAG 
                                                 AGCCTAGCTT AGTGTTGGGA ATCTACTGTC CGGGTGGAGC TACCCTGTAG 
                                                 AGCCTAGCTT AGTGTTGGGA ATCTACTGTC CGGGTGGAGC TACCCTGTAG 
                                                 AGCCTAGCTT AGCGTTGGGA GTCTACTGTA CGGGAGGTGT TACCCTGTAG 
                                                 AGCCTAGCTT AGCGTTGGGA GTCTACTGTA CGGGAGGTGT TACCCTGTAG 
                                                 AGCCTAGCTT AGTGTTGGGA GTCTACTGTC GTGGCGGGGC TACCCTGTAG 
                                                 AGCTTAGCTT AGTGTTGGGA ATCTACTGTC CGGGT----- ---------A 
                                                 AGCCTAGCTT AGCGTTGGGA GTCTACTGTT CGGA-GGAGC TACCCTGTAG 
                                                 AGCCTAGCTT AGCGTTGGGA GTCTACTGTT CGGA-GGAGC TACCCTGTAG 
                                                 AGCCTAGCTT AGCGTTGGGA ATCTACTGTG CGGGCGGTGC TACCCTGTAG 
                                                 AGCCTAGCTT AGCGTTGGGA ATCTACTGTG CGGGCGGTGC TACCCTGTAG 
                                                 AGCCTAGCTT AGTGTTGGGA ATCTACTGTA GGCGT----- ---------- 
                                                 AGCCTAGCTT AGTGTTGGGA ATCTACTGTA GGCGT----- ---------- 
                                                 AGCCTAGCTT AGTGTTGGGA ATCTACTTTC CGGGCGGAGC TACCCTGTAG 
                                                 AGCCTAGCTT AGTGTTGGGA ATCTACTTTC CGGGCGGAGC TACCCTGTAG 
                                                 AGCTTAGCTT AGTGTTGGGA ATCTACTGTC TGGGAGGAGC TACCCTGTAG 
                                                 AGCCTAGCTT AGTGTTGGGA ATCTACTGT- ---------- ---------- 
                                                 AGCCTAGCTT AGTGTTGGGA ATCTACTGT- ---------- ---------- 
                                                 AGCCTAGCTT AGTGTTGGGA ATCTACTGT- ---------- ---------- 
                                                 AGCCTAGCTT AGTGTTGGGA ATCTACTGT- ---------- ---------- 
                                                 AGCCTAGCTT AGTGTTGGGA ATCTACTGT- ---------- ---------- 
                                                 AGCCTAGCTT AGTGTTGGGA ATCTACTGT- ---------- ---------- 
                                                 AGCGTAGCTT AGTGTTGGGA ATCTACTGT- CGGGAGGAGC TACCCTGTAG 
                                                 AGCATAGCTT AGTGTTGGGA GTCTACTGTC CTTAG----- ---------- 
                                                 AGCATAGCTT AGTGTTGGGA GTCTACTGTC CTTAG----- ---------- 
                                                 AGCCTAGCTT AGTGTTGGGA ATCTACTGTC CAGGTCGAGT TACCCTGTAG 
                                                 AGCCTAGCTT AGTGTTGGGA ATCTACTGTC TGGGCGGAGC TACCCTGTAG 
                                                 AGCCTAGCTT AGTGTTGGGA ATCTACTGTC TGGGCGGAGC TACCCTGTAG 
                                                 AGCCTAGCTT AGTGTTGGGA ATCTACTGC- ---------- ---------- 
                                                 AGCCTAGCTT AGTGTTGGGA ATCTACTGC- ---------- ---------- 
                                                 AGCCTAGCTT AGCGTTGGGA ACCTACTGTC TGGGGGGAGC TACCCTGTAG 
                                                 AGCCTAGCTT AGCGTTGGGA ACCTACTGTC TGGGGGGAGC TACCCTGTAG 
                                                 AGCCTAGCTT AGCGTTGGGA ACCTACTGTC CGGGCGGAGC TACCCTGTAG 
                                                 AGCCTAGCTT AGCGTTGGGA ATCTACTACC ACGGCAGCGC TACCCTGTAG 
                                                 AGCCTAGCTT AGTGTTGGGA ACCTACTGCG -----AGAGC TACCCTATAG 
                                                 AGCCTAGCTT AGTGTTGGGA ACCTACTGCG -----AGAGC TACCCTATAG 
                                                 AGCCTAGCTT AGTGTTGGGA GCCTACTGA- -----GGTTT TACCTT---- 
                                                 AGCCTAGCTT AGTGTTGGGA GCCTACTGA- -----GGTTT TACCTT---- 
                                                 AGCCTATCTT AGCGTTGGGA ATCTACTGTT CGGGCGGAGC TACCCTGTAA 
                                                 AGCCTAGCTT AGCGTTGGGA ATCTACTGTC CGGGCGGAGC TACC-TGTAG 
                                                 AGCCTAGCTT AGTGTTGGGA ATCTACTGTC CGGGCGGAGC TACCCCGTAG 
                                                 AGCCTAGCTT AGTGTTGGGA ATCTGCTGTA ---------- ---------- 
                                                 AGCCTAGCTT AGTGTTGGGA ACCTACTGCG -----AGAGC TACCCTATAG 
                                                 AGCCTAGCTT AGTGTTGGGA ACCTACTGCG -----AGAGC TACCCTATAG 
                                                 AGCCTAGCTT AACGTTGGGA ATCTACCGTG TGGTGGTTAC TACCCTGTAG 
                                                 GCCCGTTTTT AACGTTGGGA ATCTACCGTG CGGTGGTTAC TACCCTGTAG 
                                                 AGCCTAGCTT AGTGTTGGGA GTCTACGAG- TGGGCCACGT TACCCTGTAG 
                                                 AGCCTAGCTT AGTGTTGGGA GTCTATGTG- TGGCCCAAGC TACCCTGTAG 
                                                 AGCCTAGCTT AGTGTTGGGA ATCTACGTC- TGGGT---GC CGCCTTGC-G 
                                                 AGCCTAGCTT AGTGTTGGGA ATCTACGACC TGGGCGGAGC TACCGTGTAG 
                                                 AGCCTAGCTT AGTGTTGGGA ATCTACGACC TGGGCGGAGC TACCGTGTAG 
                                                 AGCCTAGCTT AGTGTTGGGA ATCTACTGT- ---------- ---------- 
                                                 AGCCTAGCTT AGTGTTGGGA ATCTACTGTC CGGGTGGAGC TACCCTGTAG 
                                                 AGCCTAGCTT AGTGTTGGGA ATCTACTGTA ---------- ---------- 
                                                 AGCCTAGCTT AGTGTTGGGA ATCTACTGTA ---------- ---------- 
                                                 AGCATAGCTT AGTGTTGGGA ATCTAC---- TGAGCGGAGC TACCTTGTAG 
                                                 AGCCTAGCTT AGTGTTGGGA ATCTACTGT- ---------- ---------- 
                                                 AGCCTAGCTT AGTGTTGGGA GTCTACTGTC CGGGAGGGCC TACCCTGTAG 
                                                 AGCCTAGCTT AGTGTTGGGA GTCTACTGTC CGGGAGGGCC TACCCTGTAG 
                                                 AGCCTAGCTT AGTGTTGGGA ATCTACTGT- ---------- ---------- 
                                                 AGCCCGGCTT AGTGTTGGGA ATCTACTAT- CGGGCGGAGC TACCCTGTAG 
                                                 AGCGCAGCTT AGTGTTGGGA ATCTACTTC- CGGGCGGGCC TACCCTGTAG 
                                                 AGCGCAGCTT AGTGTTGGGA ATCTACTTC- CGGGCGGGCC TACCCTGTAG 

                                                 -------CCC TGTAGTTCCT AAAAACCAAC GGCGGATTTG CGGTGTCCTC 
                                                 -------CCC TGTAGTTCCT AAAAACCAAC GGCGGATTTG CGGTGTCCTC 
                                                 CA-GCTGCCC TGTAGTTCCT TAAAATCAAC GGCGGATCTA TGGTGTCCTC 
                                                 CA-GCTGCCC TGTAGTTCCT TAAAATCAAC GGCGGATCTA TGGTGTCCTC 
                                                 CA-CCTACCC TGTAGCTCCC GAAAACCAAC GGCGGATTTG TAGTGTCCTC 
                                                 CA-CCTACCC TGTAGCTCCC GAAAACCAAC GGCGGATTTG TAGTGTCCTC 
                                                 CG-CGTACCC CGTAGCTCCT AAAAATCAAC GGCGGATCTG TGGTGTCCTC 
                                                 CG-CGTACCC CGTAGCTCCT AAAAATCAAC GGCGGATCTG TGGTGTCCTC 
                                                 CG-CCTACCC TGTAGTTCCT GAAAAACAAC GGCGGATCTG TGGTGTCCTC 
                                                 CG-CCTACCC TGTAGTTCCT GAAAAACAAC GGCGGATCTG TGGTGTCCTC 
                                                 CGTCTTGCCT TGTAGTTCCT AAAAGTTAAC GGCGGATCCG TGGTGTCCTC 
                                                 CG-CTTACCC TGTAGTTCCT TAAAGCCAAC GGCGGGTCTG TGGTATCCTC 
                                                 CG-CCTACCC TGTAGTTCCT GAAAACCAAC GGCGGACTTG CAGTGTCCTC 
                                                 CG-CCTACCC TGTAGTTCCT GAAAACCAAC GGCGGACTTG CAGTGTCCTC 
                                                 CA-CCTACCC TGTAGTTCCC GAAAATCAAC GGCGGGTCTA TGGTATCCTC 
                                                 CA-CCTACCC TGTAGTTCCC GAAAATCAAC GGCGGGTCTA TGGTATCCTC 
                                                 CC-TCTACCC TGTAGTTCCT TAAAATCAAC GGCGGATCTG TGGTGTCCTC 
                                                 TC-TTTACCT TGTAGTTCCT GAAAAACAAC GGCGGATTTA TAATGTCCTC 
                                                 CGACCTACCC TGTAGTTCCT GAAAATCAAC GGCGGATTTA TGGTATCCTC 
                                                 CGACCTACCC TGTAGTTCCT GAAAATCAAC GGCGGATTTA TGGTATCCTC 
                                                 CG-CCTGCCC TGTAGTTCCT GAAAACCAAC GGCGGGTTCG TGGTAACCTC 
                                                 CG-CCTGCCC TGTAGTTCCT GAAAACCAAC GGCGGGTTCG TGGTAACCTC 
                                                 ---TTAGCCC TGTAGTTCCT GAAAACCAAC GGCGGACTTG CAGTATCCTC 
                                                 ---TTAGCCC TGTAGTTCCT GAAAACCAAC GGCGGACTTG CAGTATCCTC 
                                                 CG-CCTACCC TGTAGTTCCT GAAAATCAAC GGCGGATTCG TGGTATCCTC 
                                                 CG-CCTACCC TGTAGTTCCT GAAAATCAAC GGCGGATTCG TGGTATCCTC 
                                                 CG-CCTACCC TGTAGTTCCT GAAAATCATC GGCGGATCTG TGGTATCCTC 
                                                 ---------C TGTAGTTCCT GAAAACCAAC GGCGGATTTA TAGTATCCTC 
                                                 ---------C TGTAGTTCCT GAAAACCAAC GGCGGATTTA TAGTATCCTC 
                                                 ---------C TGTAGTTCCT GAAAACCAAC GGCGGATTTA TAGTATCCTC 
                                                 ---------C TGTAGTTCCT GAAAACCAAC GGCGGATTTA TAGTATCCTC 
                                                 ---------C TGTAGTTCCT GAAAACCAAC GGCGGATTTA TAGGATCCTC 
                                                 ---------C TGTAGTTCCT GAAAACCAAC GGCGGATTTA TAGTATCCTC 
                                                 CG-CCTACCC TGTAGCTCCT GAAAACCAAC GGCGGATCTA TGGTATCCTC 
                                                 ---T---GTC TGTAGTTCCT GAAAACCAAC GGCGGATTTA CAGTGTCCTC 
                                                 ---T---GTC TGTAGTTCCT GAAAACCAAC GGCGGATTTA CAGTGTCCTC 
                                                 CG-CAAGCCT CGTAGTTCCT TAAAATCAGC GGCGGATGTA TGGTATCCTC 
                                                 CG-CCTACCC TGTAGTTCCT GAAAACCAAC GGCGGACTTG CAGTGTCCTC 
                                                 CG-CCTACCC TGTAGTTCCT GAAAACCAAC GGCGGACTTG CAGTGTCCTC 
                                                 ---------C TGTAGTTCCT GAAAACCAAC GGCGGATTTG TAGCATCCTC 
                                                 ---------C TGTAGTTCCT GAAAACCAAC GGCGGATTTG TAGCATCCTC 
                                                 CG--TCACCC TGTAGTTCCT TAAAATCAGC GGCGGATTTA TGGTATCCTC 
                                                 CG--TCACCC TGTAGTTCCT TAAAATCAGC GGCGGATTTA TGGTATCCTC 
                                                 CG-CCTACCT TGTAGTTCCT TAAAATCAGC GGCGGATTTA TGGTATCCTC 
                                                 C---CTGCCT TGTAGCTCCT AAAAGTCAAC GGCAGATTTG TGGCATCCTC 
                                                 CA-CCTACCC TGTAGCTCCC GAAAATCAAC GGCGGATTTG CAGCGTCCTC 
                                                 CA-CCTACCC TGTAGCTCCC GAAAATCAAC GGCGGATTTG CAGCGTCCTC 
                                                 --------CC CGTAGCTCCC AAAAGTCAAC GGCGGATCTG TGGTGTCCTC 
                                                 --------CC CGTAGCTCCC AAAAGTCAAC GGCGGATCTG TGGTGTCCTC 
                                                 CA-CGTACCC TGTATTTCCT TAAAATCAAC GGCGGATCTA CGGTATCCTC 
                                                 C---TTACCC TGTAGTTCCT GAAAATGAAC GGCGGATTCG TGGTGTCCTC 
                                                 TG-TCTACCC TGTAGTTCCT TAAAATCAAC GGCGGATCTG CGGTGTCCTC 
                                                 ---------T GGCAGTTCCT CAAATACAAC GGCGGATCTG TAACATCCTC 
                                                 CA-CCTACCC TGTAGCTCCC GAAAATCAAC GGCGGATTTG CAGCGTCCTC 
                                                 CA-CCTACCC TGTAGCTCCC GAAAATCAAC GGCGGATTTG CAGCGTCCTC 
                                                 CC-CCTCCCC TGTAGTTCCT CAAAATCAAC GGCGGGTTCG TGGTAACCTC 
                                                 CC-CCTCCCC TGTATTTCCT CAAAATCAAC GGCGGGTTCG TGGTAACCTC 
                                                 CG-TTTACCC TGTAGTTCCT GAAAATCAAC GGCGGATTTG CAGTATCCTC 
                                                 CG-TTTACCC TGTAGCTCCT GAAAATCAAC GGCGGATTTA CAGTATCCTC 
                                                 CG-GCTACCC TGTAGTTCCT GAAAATCAAC GGCGGATTTA TAGTATCCTC 
                                                 CG-CCTACCT TGTAGTTCCT CAAATCCAAC GGCGGATCTA TGGTGTCCTC 
                                                 CG-CCTACCT TGTAGTTCCT CAAATCCAAC GGCGGATCTA TGGTGTCCTC 
                                                 ---------C TGTAGTTCCT GAAAACCAAC GGCGGATTTA TAGTATCCTC 
                                                 CG-CCTACCC TGTAGTTCCT GAAAATCAAC GGCGGACTTG CAGTGTCCTC 
                                                 ---------T TGTAGTTCCT GAAAAACAAC GGCGGAACTA TAGTGTCCTC 
                                                 ---------T TGTAGTTCCT GAAAAACAAC GGCGGAACTA TAGTGTCCTC 
                                                 ----CTACCC TGTAGTTCCT AAAAACCAAC GGCGGATTTA TAGTGTCCTC 
                                                 ---------C TGTAGTTCCT GAAAACCAAC GGCGGATTTA TAGTATCCTC 
                                                 CG-CCTACCC TGTAGTTCCT GAAAAACAAC GGCGGATCTG TAGTGTCCTC 
                                                 CG-CCTACCC TGTAGTTCCT GAAAAACAAC GGCGGATCTG TAGTGTCCTC 
                                                 ---------C TGTAGTTCCT GAAAACCAAC GGCGGATTTA TAGTATCCTC 
                                                 CG-CCTACCC TGTAGTTCCT CAAAATCAAC GGCGGATCTG CGGTGTCCTC 
                                                 CG-CCTACCC TGTAGCTCCT TAAAGTCAAC GGCGGGTCTC CGGTATCCTC 
                                                 CG-CCTACCC TGTAGCTCCT TAAAGTCAAC GGCGGGTCTC CGGTATCCTC 

                                                 TGAGCGTAGT AAT--TCTTC TCGCTTCTGT TAGGTGCTGT AATTCTAGCC 
                                                 TGAGCGTAGT AAT--TCTTC TCGCTTCTGT TAGGTGCTGT AATTCTAGCC 
                                                 TGAGCGTAGT AATT-TTTTC TCGCTTCTGT CAGGTGCTGT AGCTCTTGCC 
                                                 TGAGCGTAGT AATT-TTTTC TCGCTTCTGT CAGGTGCTGT AGCTCTTGCC 
                                                 TGAGCGTAGT AATAATAATC TCGCTTCTGT TAGGCGCTGT AACTCTAGCC 
                                                 TGAGCGTAGT AATAATAATC TCGCTTCTGT TAGGCGCTGT AACTCTAGCC 
                                                 TGAGCGTAGT AAAATCTATC TCGCTTCTGT CAGGCTCTGT AGTTCTTGCC 
                                                 TGAGCGTAGT AAAATCTATC TCGCTTCTGT CAGGCTCTGT AGTTCTTGCC 
                                                 TGAGCGTAGT AATT-CTATC TCGCTTTTGC CAGGCGCCGC AGCTCTTGCC 
                                                 TGAGCGTAGT AATT-CTATC TCGCTTTTGC CAGGCGCCGC AGCTCTTGCC 
                                                 TGAGTGTAGT AATT-TTATC TCGCTTTTGT CAGGTACCGT GGCTCTTGCC 
                                                 TGAGCGTAGT AAT--CTCTC TCGCTTCTGT TAGGTGCTGT GGTCCTTGCC 
                                                 TGAGCGTAGT AATTATTATC TCGCTTCTGT TAGGTGCTGT AATTCTAGCC 
                                                 TGAGCGTAGT AATTATTATC TCGCTTCTGT TAGGTGCTGT AATTCTAGCC 
                                                 TGAGCGTAGT AAC--TCTTC TCGCTTCTGT AAGGTGCCGT AAATCTGGCC 
                                                 TGAGCGTAGT AAC--TCTTC TCGCTTCTGT AAGGTGCCGT AAATCTGGCC 
                                                 TGAGCGTAGT AAT--TCTTC TCGCTTCTGT CAGGCGCCGC GGCCCTTGCC 
                                                 TGAGCGTAGT AATTATTATC TCGCTTCTGT CAGGTGTTAT AAATCTAGCC 
                                                 TGAGCGTAGT AATCTTTTTC TCGCTTCTGT TAGGTGCTGT AGCTCTAGCC 
                                                 TGAGCGTAGT AATCTTTTTC TCGCTTCTGT TAGGTGCTGT AGCTCTAGCC 
                                                 TGAGCGTAGT AATT-TGTTC TCGCTTCTG- -AAGTGCCGC GACTCCAGCC 
                                                 TGAGCGTAGT AATT-TGTTC TCGCTTCTG- -AAGTGCCGC GACTCCAGCC 
                                                 TGAGCGTAGT ATCTATTCTC TCGCTTTTGT CAGGTGCTAT AAATCTAGCC 
                                                 TGAGCGTAGT ATCTATTCTC TCGCTTTTGT CAGGTGCTAT AAATCTAGCC 
                                                 TGAGCGTAGT AAT--TTTTC TCGCTTTGGT CAGGTGCCTC GATTCCAGCC 
                                                 TGAGCGTAGT AAT--TTTTC TCGCTTTGGT CAGGTGCCTC GATTCCAGCC 
                                                 TGAGCGTAGT AATT-CTTTC TCGCTTTTGC CAGGTGCTGC AGCTCTTGCC 
                                                 TGAGCGCAGT AATCATTATC TCGCTTCTGT TAGGTGCTGT AATTCTAGCC 
                                                 TGAGCGCAGT AATCATTATC TCGCTTCTGT TAGGTGCTGT AATTCTAGCC 
                                                 TGAGCGCAGT AATCATTATC TCGCTTCTGT TAGGTGCTGT AATTCTAGCC 
                                                 TGAGCGCAGT AATCATTATC TCGCTTCTGT TAGGTGCTGT AATTCTAGCC 
                                                 TGAGCGCAGT AATCATTATC TCGCTTCTGT TAGGTGCTGT AATTCTAGCC 
                                                 TGAGCGCAGT AATCATTATC TCGCTTCTGT TAGGTGCTGT AATTCTAGCC 
                                                 TGAGCGTAGT AATTATTATC TCGCTTTTGT TAGGTGCTAT AATTTTAGCC 
                                                 TGAGCGTAGT AATTATTATC TCGCTTCTGT CAGGCGCTGT AGCTCTGGCC 
                                                 TGAGCGTAGT AATTATTATC TCGCTTCTGT CAGGCGCTGT AGCTCTGGCC 
                                                 TGAGCGCAGT AATTTCTTTC TCGCTTCTGT AAGGTACTGT AATTCTAGCC 
                                                 TGAGCGTAGT AATTATTATC TCGCTTCTGT TAGGTGCTGT AATTTTAGCC 
                                                 TGAGCGTAGT AATTATTATC TCGCTTCTGT TAGGTGCTGT AATTTTAGCC 
                                                 TGAGCGTAGT AATTATCATC TCGCTTCTGT TAGGTGCTGT GACTCCAGCC 
                                                 TGAGCGTAGT AATTATCATC TCGCTTCTGT TAGGTGCTGT GACTCCAGCC 
                                                 TGAGCGTAGT AATTTTCTTC TCGCTTTGGA TAGGTGCTGT ATATCCAGCC 
                                                 TGAGCGTAGT AATTTTCTTC TCGCTTTGGA TAGGTGCTGT ATATCCAGCC 
                                                 TGAGCGTAGT AATTCTTTTC TCGCTTTGGT TAGGTGCTGT ATTTCTAGCC 
                                                 TGAGCGTAGT AATTCTTTTC TCGCTTTTGC CAGGTGCTAT ACTTCTAGCC 
                                                 TGAGCGTAGT AATCACCATC TCGCTTCTGT CAGGCGCTGT AGCTCTAGCC 
                                                 TGAGCGTAGT AATCACCATC TCGCTTCTGT CAGGCGCTGT AGCTCTAGCC 
                                                 TGAGCGTAGT GAT--TATTC TCGCTTCTGT CAGGCGTCAC AGGCCTTGCC 
                                                 TGAGCGTAGT GAT--TATTC TCGCTTCTGT CAGGCGTCAC AGGCCTTGCC 
                                                 TGAGCGTAAT AATC-ATCTC TCGCTTCTGT AGGGTGCTGT ATTTTTGGCC 
                                                 TGAGCGTAGT AAT--ATTTC TCGCTTCTGT TAGGTGCTAC GA-TCTGGCA 
                                                 TGAGCGTAGT AAAT-CTTCC TCGCTTCTGT CAGGCGCTGT AGCTCTTGCC 
                                                 TGAGCGTAGT AATTTTTATC TCGCTTTTGT TAGGTGTTGC AGCTCTCAGC 
                                                 TGAGCGTAGT AATCACCATC TCGCTTCTGT CAGGCGCTGT AGCTCTAGCC 
                                                 TGAGCGTAGT AATCACCATC TCGCTTCTGT CAGGCGCTGT AGCTCTAGCC 
                                                 TGAGCGTAGT AATT-TATTC TCGCTTCTG- -AAGTGCCGC GGCTCTAGCC 
                                                 TGATGGTACT AATT-TATTC TCGCTTATG- -AAGTGCTGC GGCTCTAGCT 
                                                 TGAGCGTAGT AATTTTTATC TCGCTTCTGT TAGGTGCTGT GACTTCGGCC 
                                                 TGAGCGTAGT AATTTTTATC TCGCTTCTGT TAGGTGCTGT AGGTTCTGCC 
                                                 TGAGCGTAGT AATTTTTATC TCGCTTTTGT TAGGTGCTGT AACTCTTGCC 
                                                 TGAGCGTAGT AATT-TTATC TCGCTTTTG- -AGTAGCCGT AGCTCTTGCC 
                                                 TGAGCGTAGT AATT-TTATC TCGCTTTTG- -AGTAGCCGT AGCTCTTGCC 
                                                 TGAGCGCAGT AATCATTATC TCGCTTCTGT TAGGTGCTGT AATTCTAGCC 
                                                 TGAGCGTAGT AATTACTTTC TCGCTTCTGT TAGGTGCTGT AATTCTTGCC 
                                                 TGAGCGTAGT AATTTTTATC TCGCTTTTGT CAGGTGCTGT AGCTCTTGCC 
                                                 TGAGCGTAGT AATTTTTATC TCGCTTTTGT CAGGTGCTGT AGCTCTTGCC 
                                                 TGAGCGTAGT AATTTTTATC TCGCTTTTGT TAGGTGCTGT AACTCTAGCC 
                                                 TGAGCGCAGT AATCATTATC TCGCTTCTGT TAGGTGCTGT AATTCTAGCC 
                                                 TGAGCGTAGT AATT-TTATC TCGCTTTTGC CAGGCGCCGC AGCTCTTGCC 
                                                 TGAGCGTAGT AATT-TTATC TCGCTTTTGC CAGGCGCCGC AGCTCTTGCC 
                                                 TGAGCGTAGT AATTATTATC TCGCTTCTGT CAGGTGCCGT AACTCTAGCC 
                                                 TGAGCGTAGT AAT--CTCTC TCGCTTCTGT CAGGCGCTGT AGCTCTTGCC 
                                                 TGAGCGTAGT AATT-ATTTC TCGCTTCTGT CAGGTGCTGT GGCCCTCGCC 
                                                 TGAGCGTAGT AATT-ATTTC TCGCTTCTGT CAGGTGCTGT GGCCCTCGCC 

                                                 GTTAAACCCT CAATTTCTAA TGG-TGACCT CGACCAGT-- -AGAGTGCCC 
                                                 GTTAAACCCC CAATTTCTAA TGG-TGACCT CGATCAGT-- -AGAATGCCC 
                                                 GCTAAACCCC CAATTTTTAA TGG-TGACCT CGGATCAGGT AGGAAAT--- 
                                                 GCTAAACCCC CAATTTTTAA TGG-TGACCT CGGATCAGGT AGGAAAT--- 
                                                 GCTAAACCCT TAAACTCCAA TGGTTGACCT CGGATCAGGT AGGAATACCC 
                                                 GCTAAACCCT TAAACTCCAA TGGTTGACCT CGGATCAGGT AGGAATACCC 
                                                 GCTAAACCCC CTATTTTTAA TGGTTGACCT CGGATCAGGT AGGAATACCC 
                                                 GCTAAACCCC CTATTTTTAA TGGTTGACCT CGGATCAGGT AGGAATACCC 
                                                 GCTAAACCCC CTATTTCTAA TGGTTGACCT CGGATCAGGT AGGAATACCC 
                                                 GCTAAACCCC CTATTTCTAA TGGTTGACCT CGGATCAGGT AGGAATACCC 
                                                 GCTAAACCCC CTATTTTCAA TGGTTGACCT CGGATCAGGT AGGAATACCC 
                                                 GCTAAACCCC TAATTTTTAA AGGTTGACCT CGGATCAGGT AGGAATACCC 
                                                 GCTAAACCCT TAATTTCTAA TGGTTGACCT CGGATCAGGT AGGAATACCC 
                                                 GCTAAACCCT TAATTTCTAA TGGTTGACCT CGGATCAGGT AGGAATACCC 
                                                 GCTAAACCCC CAACTTTTAC TGG-TGACCT CGGATCAG-- ---------- 
                                                 GCTAAACCCC CAACTTTTAC TGG-TGACCT CGGATCAG-- ---------- 
                                                 GCTAAACCCC CGAATTATTA AGGTTGACCT CGGATCAGGT AGGAATACCC 
                                                 G--------- ---------- ---------- ---------- ---------- 
                                                 GCTAAACCCC CAACTTTAGA AGGTTGACCT CGGATCAGGT AGGAATACCC 
                                                 GCTAAACCCC CAACTTTAGA AGGTTGACCT CGGATCAGGT AGGAATACCC 
                                                 GCTAAACCCC CTATTTCTTA TGGTTGACCT CGGATCAGGT AGGAATACCC 
                                                 GCTAAACCCC CTATTTCTTA TGGTTGACCT CGGATCAGGT AGGAATACCC 
                                                 GCTAAACCCC TAATTTTTAA AGGTTGACCT CG-------- ---------- 
                                                 GCTAAACCCC TAATTTTTAA AGGTTGACCT CG-------- ---------- 
                                                 GCTAAACCCC CAATTTTTAA TGGTTGACCT CGGATCAGCA GG-------- 
                                                 GCTAAACCCC CAATTTTTAA TGGTTGACCT CGGATCAGCA GG-------- 
                                                 GCTAAACCCC CTATTTCTAA TGGTTGACCT CGGATCAGGT AG-------- 
                                                 GCTAAACCCC CTATTTTTAA AGGTTGACCT CGGATCAGGT AGGAATACCC 
                                                 GCTAAACCCC CTATTTTTAA AGGTTGACCT CGGATCAGGT AGGAATACCC 
                                                 GCTAAACCCC CTATTTTTAA AGGTTGACCT CGGATCAGGT AGGAATACCC 
                                                 GCTAAACCCC CTATTTTTAA AGGTTGACCT CGGATCAGGT AGGAATACCC 
                                                 GCTAAACCCC CTATTTTTAA AGGTTGACCT CGGATCAGGT AGGAATACCC 
                                                 GCTAAACCCC CTATTTTTAA AGGTTGACCT CGGATCAGGT AGGAATACCC 
                                                 GCTAAACCCC CAATTTCTAA TGGTTGACCT CGGATCAGGT AGGAATACCC 
                                                 GCTAAACCCC CAATCTTTAA TGG-TGACC- ---------- ---------- 
                                                 GCTAAACCCC CAATCTTTAA TGG-T----- ---------- ---------- 
                                                 GTTAAACCCC TAACTTTCAA TGGTTGACCT CGGATCAGGT AGGAATACCC 
                                                 ATTAAACCCC TAATTTTTAA TGGTTGACCT CGGATCAGGT AGGAATACCA 
                                                 ATTAAACCCC TAATTTTTAA TGGTTGACCT CGGATCAGGT AGGAATACCA 
                                                 GCTAAACCCC CTATTTTTAA AGGTTGACCT CGGATCAGGT AGGAATACCC 
                                                 GCTAAACCCC CTATTTTTAA AGGTTGACCT CGGATCAGGT AGGAATACCC 
                                                 GTTAAACTCC TAAATTTTAA TGGTTGACCT CGGATCAGGT AGG------- 
                                                 GTTAAACTCC TAAATTTTAA TGGTTGACCT CGGATCAGGT AGG------- 
                                                 GTTAAACCCC TATTTTTTAC TGG-TGACTC --GATCAG-- ---------- 
                                                 GTTAAACCCC CAATTTTTAC TGGTTGACCT CGGATCAGGT AGGAATACCC 
                                                 GCTAAACCCC CAAACTTCAA TGGTTGACCT CGGATCAGGT AGGAATACCC 
                                                 GCTAAACCCC CAAACTTCAA TGGTTGACCT CGGATCAGGT AGGAATAC-- 
                                                 GCTAAACCCC CTATTTCTAA TGGTTGACCT CGGATCAGGT AGGAATACCC 
                                                 GCTAAACCCC CTATTTCTAA TGGTTGACCT CGGATCAGGT AGGAATACCC 
                                                 GCTAAACCCC CTATTTTACT GGGTTGACCT CAGATCATGT AAGAATACCC 
                                                 GTTAACCCAA T--CTT---- ---------- ---------- ---------- 
                                                 GCTAAACCCC CCATCTCTAA AGGTTGACCT CGGATCAGGT AGGAATACCC 
                                                 CGCTAAC--- ---------- ---------- ---------- ---------- 
                                                 GCTAAACCCC CAAACTTCAA TGGTTGACCT CGGATCAGGT AGAT------ 
                                                 GCTAAACCCC CAAACTTCAA TGGTTGACCT CGGATCAGGT AGAT------ 
                                                 GCTAAACCCC CCAATTTTCT TGGTTGACCT CGGATCAGGT AGGAATACCC 
                                                 GCTAAACCCC CCAATTTTCT TGGTTGACCT CGGATCAGGT AGGAATACCC 
                                                 GCTAAACCCC CAATTTTTTG TGGTTGACCT CGGATCAGGT AGGAATACCC 
                                                 GCTAAACCCC CAATTTTTTT TGGTTGACCT CGGATCAGGT AGGAATACCC 
                                                 GTTAAACCCC CAATTTTTAA TGGTG----- ---------- ---------- 
                                                 GTTAAACCCC AAATTTTTAA TGGTTGACCT CGGATCAGGT AGGAATACCC 
                                                 GTTAAACCCC AAATTTTTAA TGGTTGACCT CGGATCAGGT AGGAATACCC 
                                                 GCTAAACCCC CTATTTTTAA AGGTTGACCT CGGATCAGGT AGGAATACCC 
                                                 GCTAAACCCC TAATTTTTAA TGGTTGACCT CGGATCAGGT AGGAATACCC 
                                                 GCTAAACCCC CAATTTTTAA TGGTTGACCT CGGATCAGGT AGGAATACCC 
                                                 GCTAAACCCC CAATTTTTAA TGGTTGACCT CGGATCAGGT AGGAATACCC 
                                                 GCTAAACCCC CTATTTTCTA TGGTTGACC- ---------- ---------- 
                                                 GCTAAACCCC CTATTTTTAA AGGTTGACCT CGGATCAGGT AGGAATACCC 
                                                 GCTAAACCCC CTATTTTATT GGTTRGACCT CGGATCAGGT AGGAATACCC 
                                                 GCTAAACCCC CTATTTTAT- TGGTTGACCT CGGATCAGGT AGGAATACCC 
                                                 GCTAAACCCC TTATTTTTAA AGGTTGACCT CGGATCAGGT AGGAATACCC 
                                                 GCCAAACCCC CAATTTCTCA TGGTTGACCT CGGATCAGGT AGGAATACCC 
                                                 GCTAAACCCC TAACTTTTAA AGGTTGACCT CGGATCAGGT AGGAATACCC 
                                                 GCTAAACCCC TAACTTTTAA AGGTTGACCT CGGATCAGGT AGGAATACCC 

                                                 GAT------- ---------- NN-------- ---------- ---------- 
                                                 GAT------- ---------- NN-------- ---------- ---------- 
                                                 ---------- ---------- NN-------- ---------- ---------- 
                                                 ---------- ---------- NN-------- ---------- ---------- 
                                                 GCTGAACTTA AGCATATCAA NNATCAAGTC AGGTATCGTC ACCAACGGTC 
                                                 GCTGAACTTA AGCATATCAA NNATCAAGTC AGGTATCGTC ACCAACGGTC 
                                                 GCTGAACTTA AGCATATCAA NNATCAAATC GGGTATTGTC ACCAACGGCT 
                                                 GCTGAACTTA AGCATATCAA NN-------- ---------- ---------- 
                                                 GCTGAACTTA AGCATATCAA NN-------- ---------- ---------- 
                                                 GCTGAACTTA AGCATATCAA NN-------- ---------- ---------- 
                                                 GCTGAACTTA AGCAT----- NNATCAAGTC TGGCATCGTC ACGAACGGTC 
                                                 GCTGAACTTA AGCATATCAA NN-------- ---------- ---------- 
                                                 GCTGAACTTA AGCATATCAA NNATCAAGTC GGGCATCGTC ACCAACGGCC 
                                                 GCTGAACTTA AGCATATCAA NN-------- ---------- ---------- 
                                                 ---------- ---------- NN-------- ---------- ---------- 
                                                 ---------- ---------- NN-------- ---------- ---------- 
                                                 GCTGAACTTA AGCATA---- NN-------- ---------- ---------- 
                                                 ---------- ---------- NNATCAAGTC GGGCATCGTC ACCAACGGCC 
                                                 GCTGAACTTA AGCATATCAA NNATCAAATC AGGTATCGTC ACGAACGGCC 
                                                 GCTGAACTTA AGCATATCAA NNATCAAATC AGGTATCGTC ACGAACGGCC 
                                                 GCTGAACTTA AGCATATC-- NN-------- ---------- ---------- 
                                                 GCTGAACTTA AGCATATC-- NN-------- ---------- ---------- 
                                                 ---------- ---------- NN-------- ---------- ---------- 
                                                 ---------- ---------- NN-------- ---------- ---------- 
                                                 ---------- ---------- NN-------- ---------- ---------- 
                                                 ---------- ---------- NN-------- ---------- ---------- 
                                                 ---------- ---------- NN-------- ---------- ---------- 
                                                 GCTGAACTTA AGCATATCAA NN-------- ---------- ---------- 
                                                 GCTGAACTTA AGCATATCAA NN-------- ---------- ---------- 
                                                 GCTGAACTTA AGCATATCAA NN-------- ---------- ---------- 
                                                 GCTGAACTTA AGCATATCTA NN-------- ---------- ---------- 
                                                 GCTGAACTTA AGCATATCA- NN-------- ---------- ---------- 
                                                 GCTGAACTTA AGCATATCAA NNATTAAATC GGGTATCGTC ACCAACGGCC 
                                                 GCTGAACTTA ---------- NN-------- ---------- ---------- 
                                                 ---------- ---------- NN-------- ---------- ---------- 
                                                 ---------- ---------- NN-------- ---------- ---------- 
                                                 GCTGAACTTA AGCATATCAA NNATCAAGTC GGGCATCGTC ACAAATGGCC 
                                                 GCTGAACTTA AGCATATCAA NN-------- ---------- ---------- 
                                                 GCTGAACTTA AGCATATCAA NN-------- ---------- ---------- 
                                                 GCTGAACTTA AGCATATCAA NN-------- ---------- ---------- 
                                                 GCTGAACTTA AGCATATCAA NN-------- ---------- ---------- 
                                                 ---------- ---------- NN-------- ---------- ---------- 
                                                 ---------- ---------- NN-------- ---------- ---------- 
                                                 ---------- ---------- NN-------- ---------- ---------- 
                                                 GCTGAACTTA AGCATAT--- NN-------- ---------- ---------- 
                                                 GCTGAACTTA AGCATATCAA NN-------- ---------- ---------- 
                                                 ---------- ---------- NN-------- ---------- ---------- 
                                                 GC-------- ---------- NN-------- ---------- ---------- 
                                                 GCTGAACTTA AGCATATCAA NN-------- ---------- ---------- 
                                                 GCTGAACTTA AGCATATCAA NN-------- ---------- ---------- 
                                                 ---------- ---------- NN-------- ---------- ---------- 
                                                 GCTGAACTTA AGCATATC-- NN-------- ---------- ---------- 
                                                 ---------- ---------- NN-------- ---------- ---------- 
                                                 ---------- ---------- NN-------- ---------- ---------- 
                                                 ---------- ---------- NN-------- ---------- ---------- 
                                                 GCTGAACTTA AGCATATCAA NN-------- ---------- ---------- 
                                                 GATGAACTTA TGCATATCTG NN-------- ---------- ---------- 
                                                 GCTGAACTTA AGCATATCA- NN-------- ---------- ---------- 
                                                 GCTGAACTTA AGCATATCAA NN-------- ---------- ---------- 
                                                 ---------- ---------- NN-------- ---------- ---------- 
                                                 GCTGAACTTA AGCATATCAA NN-------- ---------- ---------- 
                                                 GCTGAACTTA AGCATATCAA NN-------- ---------- ---------- 
                                                 GCTGAACTTA AGCATAT--- NNATTAAATC GGGTATCGTC ACCAACGGCC 
                                                 GCTGAACTTA AGCATATCAA NN-------- ---------- ---------- 
                                                 GCTGAACTTA AGCATATCAA NN-------- ---------- ---------- 
                                                 GCTGAACTTA AGCATATCA- NN-------- ---------- ---------- 
                                                 ---------- ---------- NN-------- ---------- ---------- 
                                                 GCTGAACTTA AGCATATCAA NN-------- ---------- ---------- 
                                                 GCTGAACTTA AGCATATCAA NN-------- ---------- ---------- 
                                                 GCTGAACTTA AGCATATCA- NN-------- ---------- ---------- 
                                                 GCTGAACTTA AGCATATCAA NN-------- ---------- ---------- 
                                                 GCTGAACTTA AGCATATCAA NN-------- ---------- ---------- 
                                                 GCTGAACTTA AGCATATCT- NN-------- ---------- ---------- 
                                                 GCTGAACTTA AGCATATCAA NN-------- ---------- ---------- 

                                                 ---------- ---------- ---------- ---------- ---------- 
                                                 ---------- ---------- ---------- ---------- ---------- 
                                                 ---------- ---------- ---------- ---------- ---------- 
                                                 ---------- ---------- ---------- ---------- ---------- 
                                                 TGAAGTACTC CCTGGCCACG GGCAACTGGG GCGATCAGAA GAAGGCCATG 
                                                 TGAAGTACTC CCTGGCCACG GGCAACTGGG GCGATCAGAA GAAGGCCATG 
                                                 TGAAGTACTC TCTGGCCACG GGCAATTGGG GCGACCAGAA AAAGGCCATG 
                                                 ---------- ---------- ---------- ---------- ---------- 
                                                 ---------- ---------- ---------- ---------- ---------- 
                                                 ---------- ---------- ---------- ---------- ---------- 
                                                 TCAAGTACTC TCTTGCCACG GGCAACTGGG GCGATCAGAA GAAGGCCATG 
                                                 ---------- ---------- ---------- ---------- ---------- 
                                                 TGAAATACTC CCTAGCCACC GGCAACTGGG GCGATCAGAA GAAGGCCATG 
                                                 ---------- ---------- ---------- ---------- ---------- 
                                                 ---------- ---------- ---------- ---------- ---------- 
                                                 ---------- ---------- ---------- ---------- ---------- 
                                                 ---------- ---------- ---------- ---------- ---------- 
                                                 TGAAATACTC CCTAGCCACC GGTAACTGGG GCGACCAGAA GAAGGCCATG 
                                                 TGAAGTACTC CCTGGCCACT GGCAATTGGG GCGACCAGAA GAAGGCCATG 
                                                 TGAAGTACTC CCTGGCCACT GGCAATTGGG GCGACCAGAA GAAGGCCATG 
                                                 ---------- ---------- ---------- ---------- ---------- 
                                                 ---------- ---------- ---------- ---------- ---------- 
                                                 ---------- ---------- ---------- ---------- ---------- 
                                                 ---------- ---------- ---------- ---------- ---------- 
                                                 ---------- ---------- ---------- ---------- ---------- 
                                                 ---------- ---------- ---------- ---------- ---------- 
                                                 ---------- ---------- ---------- ---------- ---------- 
                                                 ---------- ---------- ---------- ---------- ---------- 
                                                 ---------- ---------- ---------- ---------- ---------- 
                                                 ---------- ---------- ---------- ---------- ---------- 
                                                 ---------- ---------- ---------- ---------- ---------- 
                                                 ---------- ---------- ---------- ---------- ---------- 
                                                 TGAAATACTC CTTAGCCACT GGCAACTGGG GCGATCAGAA GAAGGCCATG 
                                                 ---------- ---------- ---------- ---------- ---------- 
                                                 ---------- ---------- ---------- ---------- ---------- 
                                                 ---------- ---------- ---------- ---------- ---------- 
                                                 TCAAGTACTC CTTGGCCACG GGCAACTGGG GCGACCAGAA GAAGGCCATG 
                                                 ---------- ---------- ---------- ---------- ---------- 
                                                 ---------- ---------- ---------- ---------- ---------- 
                                                 ---------- ---------- ---------- ---------- ---------- 
                                                 ---------- ---------- ---------- ---------- ---------- 
                                                 ---------- ---------- ---------- ---------- ---------- 
                                                 ---------- ---------- ---------- ---------- ---------- 
                                                 ---------- ---------- ---------- ---------- ---------- 
                                                 ---------- ---------- ---------- ---------- ---------- 
                                                 ---------- ---------- ---------- ---------- ---------- 
                                                 ---------- ---------- ---------- ---------- ---------- 
                                                 ---------- ---------- ---------- ---------- ---------- 
                                                 ---------- ---------- ---------- ---------- ---------- 
                                                 ---------- ---------- ---------- ---------- ---------- 
                                                 ---------- ---------- ---------- ---------- ---------- 
                                                 ---------- ---------- ---------- ---------- ---------- 
                                                 ---------- ---------- ---------- ---------- ---------- 
                                                 ---------- ---------- ---------- ---------- ---------- 
                                                 ---------- ---------- ---------- ---------- ---------- 
                                                 ---------- ---------- ---------- ---------- ---------- 
                                                 ---------- ---------- ---------- ---------- ---------- 
                                                 ---------- ---------- ---------- ---------- ---------- 
                                                 ---------- ---------- ---------- ---------- ---------- 
                                                 ---------- ---------- ---------- ---------- ---------- 
                                                 ---------- ---------- ---------- ---------- ---------- 
                                                 ---------- ---------- ---------- ---------- ---------- 
                                                 TGAAATACTC CTTAGCCACT GGCAACTGGG GCGATCAGAA GAAGGCCATG 
                                                 ---------- ---------- ---------- ---------- ---------- 
                                                 ---------- ---------- ---------- ---------- ---------- 
                                                 ---------- ---------- ---------- ---------- ---------- 
                                                 ---------- ---------- ---------- ---------- ---------- 
                                                 ---------- ---------- ---------- ---------- ---------- 
                                                 ---------- ---------- ---------- ---------- ---------- 
                                                 ---------- ---------- ---------- ---------- ---------- 
                                                 ---------- ---------- ---------- ---------- ---------- 
                                                 ---------- ---------- ---------- ---------- ---------- 
                                                 ---------- ---------- ---------- ---------- ---------- 
                                                 ---------- ---------- ---------- ---------- ---------- 

                                                 ---------- ---------- ---------- ---------- ---------- 
                                                 ---------- ---------- ---------- ---------- ---------- 
                                                 ---------- ---------- ---------- ---------- ---------- 
                                                 ---------- ---------- ---------- ---------- ---------- 
                                                 AGCTCGACAG CCGGTGTATC GCAAGTCTTG AACAGATACA CATTTGCCTC 
                                                 AGCTCGACAG CCGGTGTATC GCAAGTCTTG AACAGATACA CATTTGCCTC 
                                                 AGCTCGACGG CCGGCGTATC ACAAGTCTTG AACAGATACA CGTTTGCCTC 
                                                 ---------- ---------- ---------- ---------- ---------- 
                                                 ---------- --GGAGTGTC GCAAGTCTTG AACAGATACA CATTCGCCTC 
                                                 ---------- --GGAGTGTC GCAAGTCTTG AACAGATACA CATTCGCCTC 
                                                 AGTTCCACGG CTGGTGTGTC ACAGGTGCTG AACAGATATA CCTTCGCCTC 
                                                 ---------- ---------- ---------- ---------- ---------- 
                                                 AGCTCGACGG CCGGTGTATC GCAAGTCTTG AACAGATATA CCTTTGCTTC 
                                                 ---------- ---------- ---------- ---------- ---------- 
                                                 ---------- ---------- ---------- ---------- ---------- 
                                                 ---------- ---------- ---------- ---------- ---------- 
                                                 ---------- ---------- ---------- ---------- ---------- 
                                                 AGCTCGACGG CTGGTGTATC GCAAGTTTTG AACAGGTACA CCTTTGCTTC 
                                                 AGTTCGACCG CTGGTGTGTC ACAGGTGCTG AACAGATACA CCTTCGCCTC 
                                                 AGTTCGACCG CTGGTGTGTC ACAGGTGCTG AACAGATACA CCTTCGCCTC 
                                                 ---------- ---------- ---------- ---------- ---------- 
                                                 ---------- ---------- ---------- ---------- ---------- 
                                                 ---------- ---------- ---------- ---------- ---------- 
                                                 ---------- ---------- ---------- ---------- ---------- 
                                                 ---------- ---------- ---------- ---------- ---------- 
                                                 ---------- ---------- ---------- ---------- ---------- 
                                                 ---------- ---------- ---------- ---------- ---------- 
                                                 ---------- --GGTGTATC GCAAGTCTTG AACAGATACA CTTTTGCTTC 
                                                 ---------- --GGTGTATC GCAAGTCTTG AACAGATACA CTTTTGCTTC 
                                                 ---------- ---------- ---------- ---------- ---------- 
                                                 ---------- ---------- ---------- ---------- ---------- 
                                                 ---------- ---------- ---------- ---------- ---------- 
                                                 AGCTCCACGG CCGGTGTATC GCAAGTCTTG AACAGATACA CTTTTGCTTC 
                                                 ---------- ---------- ---------- ---------- ---------- 
                                                 ---------- ---------- ---------- ---------- ---------- 
                                                 ---------- ---------- ---------- ---------- ---------- 
                                                 AGCTCAACGG CCGGCGTGTC GCAAGTTTTG AACAGATATA CCTTCGCCTC 
                                                 ---------- ---------- ---------- ---------- ---------- 
                                                 ---------- ---------- ---------- ---------- ---------- 
                                                 ---------- ---------- ---------- ---------- ---------- 
                                                 ---------- ---------- ---------- ---------- ---------- 
                                                 ---------- ---------- ---------- ---------- ---------- 
                                                 ---------- ---------- ---------- ---------- ---------- 
                                                 ---------- ---------- ---------- ---------- ---------- 
                                                 ---------- ---------- ---------- ---------- ---------- 
                                                 ---------- ---------- ---------- ---------- ---------- 
                                                 ---------- ---------- ---------- ---------- ---------- 
                                                 ---------- ---------- ---------- ---------- ---------- 
                                                 ---------- ---------- ---------- ---------- ---------- 
                                                 ---------- ---------- ---------- ---------- ---------- 
                                                 ---------- ---------- ---------- ---------- ---------- 
                                                 ---------- ---------- ---------- ---------- ---------- 
                                                 ---------- ---------- ---------- ---------- ---------- 
                                                 ---------- ---------- ---------- ---------- ---------- 
                                                 ---------- ---------- ---------- ---------- ---------- 
                                                 ---------- ---------- ---------- ---------- ---------- 
                                                 ---------- ---------- ---------- ---------- ---------- 
                                                 ---------- ---------- ---------- ---------- ---------- 
                                                 ---------- ---------- ---------- ---------- ---------- 
                                                 ---------- ---------- ---------- ---------- ---------- 
                                                 ---------- ---------- ---------- ---------- ---------- 
                                                 ---------- ---------- ---------- ---------- ---------- 
                                                 AGCTCCACGG CCGGTGTATC GCAAGTCTTG AACAGATACA CTTTTGCTTC 
                                                 ---------- ---------- ---------- ---------- ---------- 
                                                 ---------- ---------- ---------- ---------- ---------- 
                                                 ---------- ---------- ---------- ---------- ---------- 
                                                 ---------- ---------- ---------- ---------- ---------- 
                                                 ---------- ---------- ---------- ---------- ---------- 
                                                 ---------- ---------- ---------- ---------- ---------- 
                                                 ---------- ---------- ---------- ---------- ---------- 
                                                 ---------- ---------- ---------- ---------- ---------- 
                                                 ---------- ---------- ---------- ---------- ---------- 
                                                 ---------- ---------- ---------- ---------- ---------- 
                                                 ---------- ---------- ---------- ---------- ---------- 

                                                 ---------- ---------- ---------- ---------- ---------- 
                                                 ---------- ---------- ---------- ---------- ---------- 
                                                 ---------- ---------- ---------- ---------- ---------- 
                                                 ---------- ---------- ---------- ---------- ---------- 
                                                 CACACTGTCT CATTTGAGAC GCACCAACAC GCCTATCGGA CGTGACGGAA 
                                                 CACACTGTCT CATTTGAGAC GCACCAACAC GCCTATCGGA CGTGACGGAA 
                                                 TACCCTCTCT CACCTGCGGC GTACCAACAC CCCGATCGGA CGTGATGGCA 
                                                 ---------- ---------- ---------- ---------- ---------- 
                                                 GACCCTGTCC CATTTGAGAC GCACAAATAC GCCCATCGGG CGTGATGGAA 
                                                 GACCCTGTCC CATTTGAGAC GCACAAATAC GCCCATCGGG CGTGATGGAA 
                                                 CACCCTCTCT CATCTGCGAC GCACAAACAC GCCTATCGGA CGCGATGGAA 
                                                 ---------- ---------- ---------- ---------- ---------- 
                                                 TACACTGTCT CATCTGAGAC GCACCAACAC GCCCATCGGA CGTGACGGAA 
                                                 ---------- ---------- ---------- ---------- ---------- 
                                                 ---------- ---------- ---------- ---------- ---------- 
                                                 ---------- ---------- ---------- ---------- ---------- 
                                                 ---------- ---------- ---------- ---------- ---------- 
                                                 TACACTGTCT CATCTGAGAC GCACCAACAC ACCTATCGGA CGTGATGGAA 
                                                 GACCCTATCT CACTTGAGAC GGACCAACAC GCCTATTGGG CGTGACGGGA 
                                                 GACCCTATCT CACTTGAGAC GGACCAACAC GCCTATTGGG CGTGACGGGA 
                                                 ---------- ---------- ---------- ---------- ---------- 
                                                 ---------- ---------- ---------- ---------- ---------- 
                                                 ---------- ---------- ---------- ---------- ---------- 
                                                 ---------- ---------- ---------- ---------- ---------- 
                                                 ---------- ---------- ---------- ---------- ---------- 
                                                 ---------- ---------- ---------- ---------- ---------- 
                                                 ---------- ---------- ---------- ---------- ---------- 
                                                 TACGCTGTCG CATTTGCGGC GCACCAACAC TCCTATTGGG CGTGACGGGA 
                                                 TACGCTGTCG CATTTGCGGC GCACCAACAC TCCTATTGGG CGTGACGGGA 
                                                 ---------- ---------- ---------- ---------- ---------- 
                                                 ---------- ---------- ---------- ---------- ---------- 
                                                 ---------- ---------- ---------- ---------- ---------- 
                                                 TACGCTGTCG CATTTGCGGC GCACCAACAC TCCTATTGGG CGTGACGGGA 
                                                 ---------- ---------- ---------- ---------- ---------- 
                                                 ---------- ---------- ---------- ---------- ---------- 
                                                 ---------- ---------- ---------- ---------- ---------- 
                                                 CACGCTCTCT CATTTGAGAC GTACCAACAC ACCTATCGGA CGTGACGGAA 
                                                 ---------- ---------- ---------- ---------- ---------- 
                                                 ---------- ---------- ---------- ---------- ---------- 
                                                 --------CG CATTTGCGAC GCACCAACAC CCCTATTGGG CGTGACGGGA 
                                                 ---------- ---------- ---------- ---------- ---------- 
                                                 ---------- ---------- ---------- ---------- ---------- 
                                                 ---------- ---------- ---------- ---------- ---------- 
                                                 ---------- ---------- ---------- ---------- ---------- 
                                                 ---------- ---------- ---------- ---------- ---------- 
                                                 ---------- ---------- ---------- ---------- ---------- 
                                                 ---------- ---------- ---------- ---------- ---------- 
                                                 ---------- ---------- ---------- ---------- ---------- 
                                                 ---------- ---------- ---------- ---------- ---------- 
                                                 ----CTATCG CATGTGAGAC GCACCAACAC GCCTATCGGG CGTGATGGGA 
                                                 ---------- ---------- ---------- ---------- ---------- 
                                                 ---------- ---------- ---------- ---------- ---------- 
                                                 --------CT CATTTGAGAC GCACCAACAC GCCTATCGGA CGTGACGGAA 
                                                 ---------- ---------- ---------- ---------- ---------- 
                                                 ---------- ---------- ---------- ---------- ---------- 
                                                 ---------- ---------- ---------- ---------- ---------- 
                                                 ---------- ---------- ---------- ---------- ---------- 
                                                 --------CC CACTTGCGAC GCACCAACAC ACCCATTGGC CGTGATGGCA 
                                                 ---------- ---------- ---------- ---------- ---------- 
                                                 ---------- ---------- ---------- ---------- ---------- 
                                                 ---------- ---------- ---------- ---------- ---------- 
                                                 ---------- ---------- ---------- ---------- ---------- 
                                                 TACGCTGTCG CATTTGCGGC GCACCAACAC TCCTATTGGG CGTGACGGGA 
                                                 ---------- ---------- ---------- ---------- ---------- 
                                                 ---------- ---------- ---------- ---------- ---------- 
                                                 ---------- ---------- ---------- ---------- ---------- 
                                                 ---------- ---------- ---------- ---------- ---------- 
                                                 ---------- ---------- ---------- ---------- ---------- 
                                                 ---------- ---------- ---------- ---------- ---------- 
                                                 ---------- ---------- ---------- ---------- ---------- 
                                                 ---------- ---------- ---------- ---------- ---------- 
                                                 ---------- ---------- ---------- ---------- ---------- 
                                                 ---------- ---------- ---------- ---------- ---------- 
                                                 ---------- ---------- ---------- ---------- ---------- 

                                                 ---------- ---------- ---------- ---------- ---------- 
                                                 ---------- ---------- ---------- ---------- ---------- 
                                                 ---------- ---------- ---------- ---------- ---------- 
                                                 ---------- ---------- ---------- ---------- ---------- 
                                                 AGCTCGCCAA ACCAAGACAG CTTCACAATA CACACTGGGG TCTGGTCTGC 
                                                 AGCTCGCCAA ACCAAGACAG CTTCACAATA CACACTGGGG TCTGGTCTGC 
                                                 AGCTCGCCAA GCCCAGACAG CTGCACAACA CACATTGGGG TTTGGTCTGT 
                                                 ---------- ---------- ---------- ---------- ---------- 
                                                 AGCTTGCCAA GCCCAGGCAA CTTCACAACA CCCACTGGGG TCTGGTCTGC 
                                                 AGCTTGCCAA GCCCAGGCAA CTTCACAACA CCCACTGGGG TCTGGTCTGC 
                                                 AGCTCGCCAA ACCCAGACAG CTGCACAACA CACACTGGGG TTTGGTGTGC 
                                                 ---------- ---------- ---------- ---------- ---------- 
                                                 AGCTCGCCAA GCCCAGACAA CTTCACAACA CCCATTGGGG TCTGGTCTGT 
                                                 ---------- ---------- ---------- ---------- ---------- 
                                                 ---------- ---------- ---------- ---------- ---------- 
                                                 ---------- ---------- ---------- ---------- ---------- 
                                                 ---------- ---------- ---------- ---------- ---------- 
                                                 AGCTTGCCAA GCCCAGACAG CTTCACAACA CGCATTGGGG CCTGGTCTGC 
                                                 AGCTCGCCAA ACCCAGACAG CTTCACAATA CACATTGGGG TTTAGTCTGC 
                                                 AGCTCGCCAA ACCCAGACAG CTTCACAATA CACATTGGGG TTTAGTCTGC 
                                                 ---------- ---------- ---------- ---------- ---------- 
                                                 ---------- ---------- ---------- ---------- ---------- 
                                                 ---------- ---------- ---------- ---------- ---------- 
                                                 ---------- ---------- ---------- ---------- ---------- 
                                                 ---------- ---------- ---------- ---------- ---------- 
                                                 ---------- ---------- ---------- ---------- ---------- 
                                                 ---------- ---------- ---------- ---------- ---------- 
                                                 AGCTCGCCAA ACCGCGGCAG CTTCACAACA CCCATTGGGG TCTGGTCTGC 
                                                 AGCTCGCCAA ACCGCGGCAG CTTCACAACA CCCATTGGGG TCTGGTCTGC 
                                                 ---------- ---------- ---------- ---------- ---------- 
                                                 ---------- ---------- ---------- ---------- ---------- 
                                                 ---------- ---------- ---------- ---------- ---------- 
                                                 AGCTCGCCAA ACCGCGGCAG CTTCACAACA CCCATTGGGG TCTGGTCTGC 
                                                 ---------- ---------- ---------- ---------- ---------- 
                                                 ---------- ---------- ---------- ---------- ---------- 
                                                 ---------- ---------- ---------- ---------- ---------- 
                                                 AGCTTGCCAA GCCCAGACAG CTCCATAACA CCCATTGGGG TCTGGTCTGC 
                                                 ---------- ---------- ---------- ---------- ---------- 
                                                 ---------- ---------- ---------- ---------- ---------- 
                                                 AGCTCGCCAA ACCGAGGCAG CTTCACAACA CCCATTGGGG TCTGGTCTGC 
                                                 ---------- ---------- ---------- ---------- ---------- 
                                                 ---------- ---------- ---------- ---------- ---------- 
                                                 ---------- ---------- ---------- ---------- ---------- 
                                                 ---------- ---------- ---------- ---------- ---------- 
                                                 ---------- ---------- ---------- ---------- ---------- 
                                                 ---------- ---------- ---------- ---------- ---------- 
                                                 ---------- ---------- ---------- ---------- ---------- 
                                                 ---------- ---------- ---------- ---------- ---------- 
                                                 ---------- ---------- ---------- ---------- ---------- 
                                                 AGCTTGCCAA GCCCAGACAG CTCCACAACA CACATTGGGG TTTGGTCTGC 
                                                 ---------- ---------- ---------- ---------- ---------- 
                                                 ---------- ---------- ---------- ---------- ---------- 
                                                 AGCTCGCCAA ACCCAGACAG CTTCACAATA CACACTGGGG TCTGGTCTGC 
                                                 ---------- ---------- ---------- ---------- ---------- 
                                                 ---------- ---------- ---------- ---------- ---------- 
                                                 ---------- ---------- ---------- ---------- ---------- 
                                                 ---------- ---------- ---------- ---------- ---------- 
                                                 AGCTGGCCAA GCCCCGGCAG CTGCACAACA CCCACTGGGG TCTTGTCTGT 
                                                 ---------- ---------- ---------- ---------- ---------- 
                                                 ---------- ---------- ---------- ---------- ---------- 
                                                 ---------- ---------- ---------- ---------- ---------- 
                                                 ---------- ---------- ---------- ---------- ---------- 
                                                 AGCTCGCCAA ACCGCGGCAG CTTCACAACA CCCATTGGGG TCTGGTCTGC 
                                                 ---------- ---------- ---------- ---------- ---------- 
                                                 ---------- ---------- ---------- ---------- ---------- 
                                                 ---------- ---------- ---------- ---------- ---------- 
                                                 ---------- ---------- ---------- ---------- ---------- 
                                                 ---------- ---------- ---------- ---------- ---------- 
                                                 ---------- ---------- ---------- ---------- ---------- 
                                                 ---------- ---------- ---------- ---------- ---------- 
                                                 ---------- ---------- ---------- ---------- ---------- 
                                                 ---------- ---------- ---------- ---------- ---------- 
                                                 ---------- ---------- ---------- ---------- ---------- 
                                                 ---------- ---------- ---------- ---------- ---------- 

                                                 ---------- ---------- ---------- ---------- ---------- 
                                                 ---------- ---------- ---------- ---------- ---------- 
                                                 ---------- ---------- ---------- ---------- ---------- 
                                                 ---------- ---------- ---------- ---------- ---------- 
                                                 CCGGCAGAAA CACCCGAGGG TCAAGCCTGC GGTCTGGTGA AGAACCTTTC 
                                                 CCGGCAGAAA CACCCGAGGG TCAAGCCTGC GGTCTGGTGA AGAACCTTTC 
                                                 CCGGCCGAGA CGCCCGAGGG TCAGGCCTGC GGTCTGGTGA AGAACCTGTC 
                                                 ---------- ---------- ---------- ---------- ---------- 
                                                 CCGGCAGAGA CACCCGAAGG TCAAGCCTGT GGTTTGGTCA AAAACCTCTC 
                                                 CCGGCAGAGA CACCCGAAGG TCAAGCCTGT GGTTTGGTCA AAAACCTCTC 
                                                 CCAGCAGAGA CGCCCGAGGG CCAAGCTTGT GGGCTGGTGA AGAACTTGTC 
                                                 ---------- ---------- ---------- ---------- ---------- 
                                                 CCGGCAGAAA CACCCGAAGG TCAGGCCTGC GGTCTGGTGA AGAACCTGTC 
                                                 ---------- ---------- ---------- ---------- ---------- 
                                                 ---------- ---------- ---------- ---------- ---------- 
                                                 ---------- ---------- ---------- ---------- ---------- 
                                                 ---------- ---------- ---------- ---------- ---------- 
                                                 CCGGCAGAAA CACCCGAGGG TCAGGCTTGT GGCCTGGTAA AAAACCTGTC 
                                                 CCGGCAGAAA CGCCCGAGGG GCAGGCCTGT GGTTTGGTGA AGAACCTGTC 
                                                 CCGGCAGAAA CGCCCGAGGG GCAGGCCTGT GGTTTGGTGA AGAACCTGTC 
                                                 ---------- ---------- ---------- ---------- ---------- 
                                                 ---------- ---------- ---------- ---------- ---------- 
                                                 ---------- ---------- ---------- ---------- ---------- 
                                                 ---------- ---------- ---------- ---------- ---------- 
                                                 ---------- ---------- ---------- ---------- ---------- 
                                                 ---------- ---------- ---------- ---------- ---------- 
                                                 ---------- ---------- ---------- ---------- ---------- 
                                                 CCGGCAGAAA CACCCGAGGG CCAGGCCTGC GGGCTGGTGA AGAACCTGTC 
                                                 CCGGCAGAAA CACCCGAGGG CCAGGCCTGC GGGCTGGTGA AGAACCTGTC 
                                                 ---------- ---------- ---------- ---------- ---------- 
                                                 ---------- ---------- ---------- ---------- ---------- 
                                                 ---------- ---------- ---------- ---------- ---------- 
                                                 CCGGCAGAAA CACCCGAGGG CCAGGCCTGC GGGCTGGTGA AGAACCTGTC 
                                                 ---------- ---------- ---------- ---------- ---------- 
                                                 ---------- ---------- ---------- ---------- ---------- 
                                                 ---------- ---------- ---------- ---------- ---------- 
                                                 CCGGCAGAAA CACCCGAGGG TCAGGCCTGC GGTCTGGTGA AGAACCTCTC 
                                                 ---------- ---------- ---------- ---------- ---------- 
                                                 ---------- ---------- ---------- ---------- ---------- 
                                                 CCGGCGGAAA CACCCGAGGG CCAGGCCTGC GGGCTGGTGA AGAACCTGTC 
                                                 ---------- ---------- ---------- ---------- ---------- 
                                                 ---------- ---------- ---------- ---------- ---------- 
                                                 ---------- ---------- ---------- ---------- ---------- 
                                                 ---------- ---------- ---------- ---------- ---------- 
                                                 ---------- ---------- ---------- ---------- ---------- 
                                                 ---------- ---------- ---------- ---------- ---------- 
                                                 ---------- ---------- ---------- ---------- ---------- 
                                                 ---------- ---------- ---------- ---------- ---------- 
                                                 ---------- ---------- ---------- ---------- ---------- 
                                                 CCGGCAGAAA CGCCGGAGGG TCAGGCTTGT GGTCTGGTGA AGAACCTTTC 
                                                 ---------- ---------- ---------- ---------- ---------- 
                                                 ---------- ---------- ---------- ---------- ---------- 
                                                 CCGGCAGAAA CACCCGAGGG TCAGGCCTGC GGTCTGGTGA AGAACCTGTC 
                                                 ---------- ---------- ---------- ---------- ---------- 
                                                 ---------- ---------- ---------- ---------- ---------- 
                                                 ---------- ---------- ---------- ---------- ---------- 
                                                 ---------- ---------- ---------- ---------- ---------- 
                                                 CCCGCCGAGA CCCCCGAGGG TCAGGCATGC GGTCTCGTCA AGAATCTGTC 
                                                 ---------- ---------- ---------- ---------- ---------- 
                                                 ---------- ---------- ---------- ---------- ---------- 
                                                 ---------- ---------- ---------- ---------- ---------- 
                                                 ---------- ---------- ---------- ---------- ---------- 
                                                 CCGGCAGAAA CACCCGAGGG CCAGGCCTGC GGGCTGGTGA AGAACCTGTC 
                                                 ---------- ---------- ---------- ---------- ---------- 
                                                 ---------- ---------- ---------- ---------- ---------- 
                                                 ---------- ---------- ---------- ---------- ---------- 
                                                 ---------- ---------- ---------- ---------- ---------- 
                                                 ---------- ---------- ---------- ---------- ---------- 
                                                 ---------- ---------- ---------- ---------- ---------- 
                                                 ---------- ---------- ---------- ---------- ---------- 
                                                 ---------- ---------- ---------- ---------- ---------- 
                                                 ---------- ---------- ---------- ---------- ---------- 
                                                 ---------- ---------- ---------- ---------- ---------- 
                                                 ---------- ---------- ---------- ---------- ---------- 

                                                 ---------- ---------- ---------- ---------- ---------- 
                                                 ---------- ---------- ---------- ---------- ---------- 
                                                 ---------- ---------- ---------- ---------- ---------- 
                                                 ---------- ---------- ---------- ---------- ---------- 
                                                 ACTTATGTGC TCAATTAGCG TCGGGACGTC AACTGATCCG ATCGTCGACT 
                                                 ACTTATGTGC TCAATTAGCG TCGGGACGTC AACTGATCCG ATCGTCGACT 
                                                 TCTGATGTGC TCAATTAGCG TGGGGACGTC TACTGAACCC ATCATCGACT 
                                                 ---------- ---------- ---------- ---------- ---------- 
                                                 ATTAATGTGC TCGATCAGTG TCGGAACGTC TACGGAACCC ATCATCGACT 
                                                 ATTAATGTGC TCGATCAGTG TCGGAACGTC TACGGAACCC ATCATCGACT 
                                                 CCTAATGTGC TCGATCAGCG TGGGAACGTC TACTGAACCA ATCATCGACT 
                                                 ---------- ---------- ---------- ---------- ---------- 
                                                 ACTCATGTGC TCGATCAGCG TAGGCACTAG TACTGATCCG ATCGTCGACT 
                                                 ---------- ---------- ---------- ---------- ---------- 
                                                 ---------- ---------- ---------- ---------- ---------- 
                                                 ---------- ---------- ---------- ---------- ---------- 
                                                 ---------- ---------- ---------- ---------- ---------- 
                                                 ACTCATGTGC TCAATCAGCG TGGGCACTAG TACTGATCCG ATCGTTGATT 
                                                 ACTCATGTGC TCAATCAGCG TGGGCACGTC GACCGAACCA ATCATCGACT 
                                                 ACTCATGTGC TCAATCAGCG TGGGCACGTC GACCGAACCA ATCATCGACT 
                                                 ---------- ---------- ---------- ---------- ---------- 
                                                 ---------- ---------- ---------- ---------- ---------- 
                                                 ---------- ---------- ---------- ---------- ---------- 
                                                 ---------- ---------- ---------- ---------- ---------- 
                                                 ---------- ---------- ---------- ---------- ---------- 
                                                 ---------- ---------- ---------- ---------- ---------- 
                                                 ---------- ---------- ---------- ---------- ---------- 
                                                 ACTCATGTGC TCGATCAGTG TGGGCACTAG TACTGACCCA ATCGTTGACT 
                                                 ACTCATGTGC TCGATCAGTG TGGGCACTAG TACTGACCCA ATCGTTGACT 
                                                 ---------- ---------- ---------- ---------- ---------- 
                                                 ---------- ---------- ---------- ---------- ---------- 
                                                 ---------- ---------- ---------- ---------- ---------- 
                                                 ACTCATGTGC TCGATCAGTG TGGGCACTAG TACTGACCCA ATCGTTGACT 
                                                 ---------- ---------- ---------- ---------- ---------- 
                                                 ---------- ---------- ---------- ---------- ---------- 
                                                 ---------- ---------- ---------- ---------- ---------- 
                                                 TCTGATGTGC TCCATCAGCG TGGGGACGTC TACGGAACCC ATCATCGACT 
                                                 ---------- ---------- ---------- ---------- ---------- 
                                                 ---------- ---------- ---------- ---------- ---------- 
                                                 ACTCATGTGC TCGATCAGTG TGGGTACTAG TACTGACCCA ATTGTTGACT 
                                                 ---------- ---------- ---------- ---------- ---------- 
                                                 ---------- ---------- ---------- ---------- ---------- 
                                                 ---------- ---------- ---------- ---------- ---------- 
                                                 ---------- ---------- ---------- ---------- ---------- 
                                                 ---------- ---------- ---------- ---------- ---------- 
                                                 ---------- ---------- ---------- ---------- ---------- 
                                                 ---------- ---------- ---------- ---------- ---------- 
                                                 ---------- ---------- ---------- ---------- ---------- 
                                                 ---------- ---------- ---------- ---------- ---------- 
                                                 GCTGATGTGT TCGATCAGTG TGGGGACATC TACTGAACCA ATCATCGACT 
                                                 ---------- ---------- ---------- ---------- ---------- 
                                                 ---------- ---------- ---------- ---------- ---------- 
                                                 ACTTATGTGC TCAATTAGCG TCGGGACGTC TACTGATCCG ATCGTCGACT 
                                                 ---------- ---------- ---------- ---------- ---------- 
                                                 ---------- ---------- ---------- ---------- ---------- 
                                                 ---------- ---------- ---------- ---------- ---------- 
                                                 ---------- ---------- ---------- ---------- ---------- 
                                                 TCTGATGTGC TCCATCAGCG TGGGAACGTC GACCGAGCCC ATCATCGACT 
                                                 ---------- ---------- ---------- ---------- ---------- 
                                                 ---------- ---------- ---------- ---------- ---------- 
                                                 ---------- ---------- ---------- ---------- ---------- 
                                                 ---------- ---------- ---------- ---------- ---------- 
                                                 ACTCATGTGC TCGATCAGTG TGGGCACTAG TACTGACCCA ATCGTTGACT 
                                                 ---------- ---------- ---------- ---------- ---------- 
                                                 ---------- ---------- ---------- ---------- ---------- 
                                                 ---------- ---------- ---------- ---------- ---------- 
                                                 ---------- ---------- ---------- ---------- ---------- 
                                                 ---------- ---------- ---------- ---------- ---------- 
                                                 ---------- ---------- ---------- ---------- ---------- 
                                                 ---------- ---------- ---------- ---------- ---------- 
                                                 ---------- ---------- ---------- ---------- ---------- 
                                                 ---------- ---------- ---------- ---------- ---------- 
                                                 ---------- ---------- ---------- ---------- ---------- 
                                                 ---------- ---------- ---------- ---------- ---------- 

                                                 ---------- ---------- ---------- ---------- ---------- 
                                                 ---------- ---------- ---------- ---------- ---------- 
                                                 ---------- ---------- ---------- ---------- ---------- 
                                                 ---------- ---------- ---------- ---------- ---------- 
                                                 ATATGATCAC GAGAAATATG GAAGTACTGG AAGAGTATGA CGCCGTTCGC 
                                                 ATATGATCAC GAGAAATATG GAAGTACTGG AAGAGTATGA CGCCGTTCGC 
                                                 ATATGATTAC GAGGAACATG GAAGTATTGG AGGAATACGA CGCCGTTCGC 
                                                 ---------- ---------- ---------- ---------- ---------- 
                                                 ACATGATCAC GAGGAATATG GAGGTGTTGG AGGAATATGA TACCATCCGC 
                                                 ACATGATCAC GAGGAATATG GAGGTGTTGG AGGAATATGA TACCATCCGC 
                                                 ATATGATCAC TAGGAACATG GAGATTTTGG AGGAATACGA CCCCATTCGT 
                                                 ---------- ---------- ---------- ---------- ---------- 
                                                 ACATGATCAC CAGGAACATG GAAGTACTGG AAGAGTATGA TGCCGTTCGT 
                                                 ---------- ---------- ---------- ---------- ---------- 
                                                 ---------- ---------- ---------- ---------- ---------- 
                                                 ---------- ---------- ---------- ---------- ---------- 
                                                 ---------- ---------- ---------- ---------- ---------- 
                                                 ATATGATAAC TAGGAACATG GAAGTGCTGG AAGAGTACGA CGCCGTTCGC 
                                                 ATATGATTAC TAGGAACATG GAGGTGTTGG AAGAGTATGA CGCCGTTCGT 
                                                 ATATGATTAC TAGGAACATG GAGGTGTTGG AAGAGTATGA CGCCGTTCGT 
                                                 ---------- ---------- ---------- ---------- ---------- 
                                                 ---------- ---------- ---------- ---------- ---------- 
                                                 ---------- ---------- ---------- ---------- ---------- 
                                                 ---------- ---------- ---------- ---------- ---------- 
                                                 ---------- ---------- ---------- ---------- ---------- 
                                                 ---------- ---------- ---------- ---------- ---------- 
                                                 ---------- ---------- ---------- ---------- ---------- 
                                                 ACATGATTAC TCGTAACATG GAAGTACTGG AGGAGTATGA CGCCGTCCGG 
                                                 ACATGATTAC TCGTAACATG GAAGTACTGG AGGAGTATGA CGCCGTCCGG 
                                                 ---------- ---------- ---------- ---------- ---------- 
                                                 ---------- ---------- ---------- ---------- ---------- 
                                                 ---------- ---------- ---------- ---------- ---------- 
                                                 ACATGATTAC TCGTAACATG GAAGTACTGG AGGAGTATGA CGCCGTCCGG 
                                                 ---------- ---------- ---------- ---------- ---------- 
                                                 ---------- ---------- ---------- ---------- ---------- 
                                                 ---------- ---------- ---------- ---------- ---------- 
                                                 ACATGATCAC TAGGAACATG GAGGTGCTGG AAGAGTATGA CGCCGTTCGC 
                                                 ---------- ---------- ---------- ---------- ---------- 
                                                 ---------- ---------- ---------- ---------- ---------- 
                                                 ACATGATTAC TCGTAACATG GAAGTGCTGG AGGAGTATGA CGCCGTCCGG 
                                                 ---------- ---------- ---------- ---------- ---------- 
                                                 ---------- ---------- ---------- ---------- ---------- 
                                                 ---------- ---------- ---------- ---------- ---------- 
                                                 ---------- ---------- ---------- ---------- ---------- 
                                                 ---------- ---------- ---------- ---------- ---------- 
                                                 ---------- ---------- ---------- ---------- ---------- 
                                                 ---------- ---------- ---------- ---------- ---------- 
                                                 ---------- ---------- ---------- ---------- ---------- 
                                                 ---------- ---------- ---------- ---------- ---------- 
                                                 ATATGATAAC TAGGAATATG GAGGTGTTGG AAGAGTACGA TGCTGTGCGT 
                                                 ---------- ---------- ---------- ---------- ---------- 
                                                 ---------- ---------- ---------- ---------- ---------- 
                                                 ACATGATCAC GAGAAATATG GAAGTACTGG AAGAGTATGA CGCCATTCGC 
                                                 ---------- ---------- ---------- ---------- ---------- 
                                                 ---------- ---------- ---------- ---------- ---------- 
                                                 ---------- ---------- ---------- ---------- ---------- 
                                                 ---------- ---------- ---------- ---------- ---------- 
                                                 ACATGATCAC CAGAAACATG GAGGTGCTCG AGGAGTATGA TGCGGTCCGC 
                                                 ---------- ---------- ---------- ---------- ---------- 
                                                 ---------- ---------- ---------- ---------- ---------- 
                                                 ---------- ---------- ---------- ---------- ---------- 
                                                 ---------- ---------- ---------- ---------- ---------- 
                                                 ACATGATTAC TCGTAACATG GAAGTACTGG AGGAGTATGA CGCCGTCCGG 
                                                 ---------- ---------- ---------- ---------- ---------- 
                                                 ---------- ---------- ---------- ---------- ---------- 
                                                 ---------- ---------- ---------- ---------- ---------- 
                                                 ---------- ---------- ---------- ---------- ---------- 
                                                 ---------- ---------- ---------- ---------- ---------- 
                                                 ---------- ---------- ---------- ---------- ---------- 
                                                 ---------- ---------- ---------- ---------- ---------- 
                                                 ---------- ---------- ---------- ---------- ---------- 
                                                 ---------- ---------- ---------- ---------- ---------- 
                                                 ---------- ---------- ---------- ---------- ---------- 
                                                 ---------- ---------- ---------- ---------- ---------- 

                                                 ---------- ---------- ---------- ---------- ---------- 
                                                 ---------- ---------- ---------- ---------- ---------- 
                                                 ---------- ---------- ---------- ---------- ---------- 
                                                 ---------- ---------- ---------- ---------- ---------- 
                                                 TCCCCGAATG CCACCAAGAT CTTCCTGAAC GGTTCTTGGA TTGGTGTCCA 
                                                 TCCCCGAATG CCACCAAGAT CTTCCTGAAC GGTTCTTGGA TTGGTGTCCA 
                                                 TCGCCGAATG CGACCAAGAT CTTTCTGAAC GGTTCTTGGA TTGGCGTTCA 
                                                 ---------- ---------- ---------- ---------- ---------- 
                                                 TCCCCACATG CCACGAAGAT CTTTTTGAAC GGCTCGTGGA TCGGAGTTCA 
                                                 TCCCCACATG CCACGAAGAT CTTTTTGAAC GGCTCGTGGA TCGGAGTCCA 
                                                 TACCCTCACG CCACCAAGAT CTTCCTCAAC GGTTCTTGGG TCGGCGTGCA 
                                                 ---------- ---------- ---------- ---------- ---------- 
                                                 TCCCCGAATG CCACAAAAAT CTTCCTGAAC GGTTCTTGGA TTGGTGTCCA 
                                                 ---------- ---------- ---------- ---------- ---------- 
                                                 ---------- ---------- ---------- ---------- ---------- 
                                                 ---------- ---------- ---------- ---------- ---------- 
                                                 ---------- ---------- ---------- ---------- ---------- 
                                                 TCCCCGAACG CCACCAAGAT CTTCCTGAAT GGTTCTTGGA TTGGTGTCCA 
                                                 TCCCCCAATG CCACCAAGAT CTTCCTCAAC GGTTCTTGGA TTGGTGTACA 
                                                 TCCCCCAATG CCACCAAGAT CTTCCTCAAC GGTTCTTGGA TTGGTGTACA 
                                                 ---------- ---------- ---------- ---------- ---------- 
                                                 ---------- ---------- ---------- ---------- ---------- 
                                                 ---------- ---------- ---------- ---------- ---------- 
                                                 ---------- ---------- ---------- ---------- ---------- 
                                                 ---------- ---------- ---------- ---------- ---------- 
                                                 ---------- ---------- ---------- ---------- ---------- 
                                                 ---------- ---------- ---------- ---------- ---------- 
                                                 TCCCCTAATG CTACCAAAAT CTTTCTCAAC GGTTCCTGGA TCGGTGTCCA 
                                                 TCCCCTAATG CTACCAAAAT CTTTCTCAAC GGTTCCTGGA TCGGTGTCCA 
                                                 ---------- ---------- ---------- ---------- ---------- 
                                                 ---------- ---------- ---------- ---------- ---------- 
                                                 ---------- ---------- ---------- ---------- ---------- 
                                                 TCCCCTAATG CTACCAAAAT CTTTCTCAAC GGTTCCTGGA TCGGTGTCCA 
                                                 ---------- ---------- ---------- ---------- ---------- 
                                                 ---------- ---------- ---------- ---------- ---------- 
                                                 ---------- ---------- ---------- ---------- ---------- 
                                                 TCGCCCAACG CCACCAAAAT CTTTCTCAAC GGATCGTGGA TCGGTGTCCA 
                                                 ---------- ---------- ---------- ---------- ---------- 
                                                 ---------- ---------- ---------- ---------- ---------- 
                                                 TCCCCCAACG CGACCAAAAT CTTTCTCAAC GGTTCCTGGA TCGGTGTCCA 
                                                 ---------- ---------- ---------- ---------- ---------- 
                                                 ---------- ---------- ---------- ---------- ---------- 
                                                 ---------- ---------- ---------- ---------- ---------- 
                                                 ---------- ---------- ---------- ---------- ---------- 
                                                 ---------- ---------- ---------- ---------- ---------- 
                                                 ---------- ---------- ---------- ---------- ---------- 
                                                 ---------- ---------- ---------- ---------- ---------- 
                                                 ---------- ---------- ---------- ---------- ---------- 
                                                 ---------- ---------- ---------- ---------- ---------- 
                                                 TCCCCGAACG CCACCAAAAT TTTTCTGAAT GGGTCCTGGA TAGGCGTGCA 
                                                 ---------- ---------- ---------- ---------- ---------- 
                                                 ---------- ---------- ---------- ---------- ---------- 
                                                 TCCCCGAATG CCACCAAAAT CTTCCTGAAT GGTTCTTGGA TTGGTGTCCA 
                                                 ---------- ---------- ---------- ---------- ---------- 
                                                 ---------- ---------- ---------- ---------- ---------- 
                                                 ---------- ---------- ---------- ---------- ---------- 
                                                 ---------- ---------- ---------- ---------- ---------- 
                                                 TACCCCAACG CGACGAAGAT CTTCCTCAAC GGTTCGTGGG TTGGTGTTCA 
                                                 ---------- ---------- ---------- ---------- ---------- 
                                                 ---------- ---------- ---------- ---------- ---------- 
                                                 ---------- ---------- ---------- ---------- ---------- 
                                                 ---------- ---------- ---------- ---------- ---------- 
                                                 TCCCCTAATG CTACCAAAAT CTTTCTCAAC GGTTCCTGGA TCGGTGTCCA 
                                                 ---------- ---------- ---------- ---------- ---------- 
                                                 ---------- ---------- ---------- ---------- ---------- 
                                                 ---------- ---------- ---------- ---------- ---------- 
                                                 ---------- ---------- ---------- ---------- ---------- 
                                                 ---------- ---------- ---------- ---------- ---------- 
                                                 ---------- ---------- ---------- ---------- ---------- 
                                                 ---------- ---------- ---------- ---------- ---------- 
                                                 ---------- ---------- ---------- ---------- ---------- 
                                                 ---------- ---------- ---------- ---------- ---------- 
                                                 ---------- ---------- ---------- ---------- ---------- 
                                                 ---------- ---------- ---------- ---------- ---------- 

                                                 ---------- ---------- ---------- ---------- ---------- 
                                                 ---------- ---------- ---------- ---------- ---------- 
                                                 ---------- ---------- ---------- ---------- ---------- 
                                                 ---------- ---------- ---------- ---------- ---------- 
                                                 TGACAACCCC AAGGCTCTCG TCAGGGACGT TCAGCAACTG CGCAGGACCA 
                                                 TGACAACCCC AAGGCTCTCG TCAGGGACGT TCAGCAACTG CGCAGGACCA 
                                                 TGACAACCCC AAGGCGCTCG TCAAGGATGT GCAGCAACTA CGCAGGTCCA 
                                                 ---------- ---------- ---------- ---------- ---------- 
                                                 TGATAACCCC AAAGCCCTCG TTCGGGATGT CCAGCAACTG CGGAGGAGCA 
                                                 TGATAACCCC AAAGCCCTCG TTCGGGATGT CCAGCAACTG CGGAGGAGCA 
                                                 CCAAGATCCC AAGGCTCTGG TCAGAGATGT TCAACAACTG CGGAGGAGCA 
                                                 ---------- ---------- ---------- ---------- ---------- 
                                                 TGACAATCCC AAGGCTCTCG TCAGGGACGT TCAGCAACTA CGCAGGACCA 
                                                 ---------- ---------- ---------- ---------- ---------- 
                                                 ---------- ---------- ---------- ---------- ---------- 
                                                 ---------- ---------- ---------- ---------- ---------- 
                                                 ---------- ---------- ---------- ---------- ---------- 
                                                 TGACAACCCC AAGGCTCTCG TCCGGGACGT TCAGCAACTA CGCAGGACCA 
                                                 CGACAACCCG AAGGCCCTGG TCAGAGATGT TCAGCAACTA CGCCGGTCAA 
                                                 CGACAACCCG AAGGCCCTGG TCAGAGATGT TCAGCAACTA CGCCGGTCAA 
                                                 ---------- ---------- ---------- ---------- ---------- 
                                                 ---------- ---------- ---------- ---------- ---------- 
                                                 ---------- ---------- ---------- ---------- ---------- 
                                                 ---------- ---------- ---------- ---------- ---------- 
                                                 ---------- ---------- ---------- ---------- ---------- 
                                                 ---------- ---------- ---------- ---------- ---------- 
                                                 ---------- ---------- ---------- ---------- ---------- 
                                                 TGATAATCCC AAGGCTCTCG TCCGGGACGT TCAGCAACTG CGCAGGTCCG 
                                                 TGATAATCCC AAGGCTCTCG TCCGGGACGT TCAGCAACTG CGCAGGTCCG 
                                                 ---------- ---------- ---------- ---------- ---------- 
                                                 ---------- ---------- ---------- ---------- ---------- 
                                                 ---------- ---------- ---------- ---------- ---------- 
                                                 TGATAATCCC AAGGCTCTCG TCCGGGACGT TCAGCAACTG CGCAGGTCCG 
                                                 ---------- ---------- ---------- ---------- ---------- 
                                                 ---------- ---------- ---------- ---------- ---------- 
                                                 ---------- ---------- ---------- ---------- ---------- 
                                                 CGATAACCCC AAGGCACTCG TCAGGGACGT CCAGCAGCTA CGCAGAACCA 
                                                 ---------- ---------- ---------- ---------- ---------- 
                                                 ---------- ---------- ---------- ---------- ---------- 
                                                 TGACAATCCC AAAGCTCTCG TCCGGGACGT TCAGACTTTG CGCAGGTCCG 
                                                 ---------- ---------- ---------- ---------- ---------- 
                                                 ---------- ---------- ---------- ---------- ---------- 
                                                 ---------- ---------- ---------- ---------- ---------- 
                                                 ---------- ---------- ---------- ---------- ---------- 
                                                 ---------- ---------- ---------- ---------- ---------- 
                                                 ---------- ---------- ---------- ---------- ---------- 
                                                 ---------- ---------- ---------- ---------- ---------- 
                                                 ---------- ---------- ---------- ---------- ---------- 
                                                 ---------- ---------- ---------- ---------- ---------- 
                                                 TGATAATCCG AAGGCTCTTG TCAGAGACGT GCAGCAACTA CGCAGGTCAA 
                                                 ---------- ---------- ---------- ---------- ---------- 
                                                 ---------- ---------- ---------- ---------- ---------- 
                                                 CGACAACCCC AAGGCTCTCG TCAGGGATGT TCAGCAACTG CGCAGGACCA 
                                                 ---------- ---------- ---------- ---------- ---------- 
                                                 ---------- ---------- ---------- ---------- ---------- 
                                                 ---------- ---------- ---------- ---------- ---------- 
                                                 ---------- ---------- ---------- ---------- ---------- 
                                                 CCAGGATCCC AAGGCGCTCG TCCGAGATGT GCAGCAGCTT CGACGTAGCA 
                                                 ---------- ---------- ---------- ---------- ---------- 
                                                 ---------- ---------- ---------- ---------- ---------- 
                                                 ---------- ---------- ---------- ---------- ---------- 
                                                 ---------- ---------- ---------- ---------- ---------- 
                                                 TGATAATCCC AAGGCTCTCG TCCGGGACGT TCAGCAACTG CGCAGGTCCG 
                                                 ---------- ---------- ---------- ---------- ---------- 
                                                 ---------- ---------- ---------- ---------- ---------- 
                                                 ---------- ---------- ---------- ---------- ---------- 
                                                 ---------- ---------- ---------- ---------- ---------- 
                                                 ---------- ---------- ---------- ---------- ---------- 
                                                 ---------- ---------- ---------- ---------- ---------- 
                                                 ---------- ---------- ---------- ---------- ---------- 
                                                 ---------- ---------- ---------- ---------- ---------- 
                                                 ---------- ---------- ---------- ---------- ---------- 
                                                 ---------- ---------- ---------- ---------- ---------- 
                                                 ---------- ---------- ---------- ---------- ---------- 

                                                 ---------- ---------- ---------- ---------- ---------- 
                                                 ---------- ---------- ---------- ---------- ---------- 
                                                 ---------- ---------- ---------- ---------- ---------- 
                                                 ---------- ---------- ---------- ---------- ---------- 
                                                 ACCAGATCCC TGCCGAGGTT TCTCTTGTCC GCGATATCCG TGATCGTGAA 
                                                 ACCAGATCCC TGCCGAGGTT TCTCTTGTCC GCGATATCCG TGATCGTGAA 
                                                 GTCAGATCCC AGCCGAGGTT TCGCTGGTTC GCGATATCCG TGACCGCGAG 
                                                 ---------- ---------- ---------- ---------- ---------- 
                                                 ATCAGATCCC AGCTGAGGTC TCGTTGGTTC GCGATATCCG CGACCGAGAG 
                                                 ATCAGATCCC AGCTGAGGTC TCGTTGGTTC GCGATATCCG CGACCGAGAG 
                                                 ACCAAATCCC GGCCGAAGTC TCGTTGGTCC GTGACATTCG TGATCGAGAG 
                                                 ---------- ---------- ---------- ---------- ---------- 
                                                 ACCAGATCCC AGCCGAGGTG TCCCTGGTCC GCGATATCCG TGATCGTGAA 
                                                 ---------- ---------- ---------- ---------- ---------- 
                                                 ---------- ---------- ---------- ---------- ---------- 
                                                 ---------- ---------- ---------- ---------- ---------- 
                                                 ---------- ---------- ---------- ---------- ---------- 
                                                 ACCAGATCCC AGCCGAGGTC TCTTTGGTCC GGGATATCCG TGATCGTGAG 
                                                 ATCAGATCCC AGCCGAGGTG TCTCTGGTTC GCGACATCCG TGATCGTGAA 
                                                 ATCAGATCCC AGCCGAGGTG TCTCTGGTTC GCGACATCCG TGATCGTGAA 
                                                 ---------- ---------- ---------- ---------- ---------- 
                                                 ---------- ---------- ---------- ---------- ---------- 
                                                 ---------- ---------- ---------- ---------- ---------- 
                                                 ---------- ---------- ---------- ---------- ---------- 
                                                 ---------- ---------- ---------- ---------- ---------- 
                                                 ---------- ---------- ---------- ---------- ---------- 
                                                 ---------- ---------- ---------- ---------- ---------- 
                                                 GCCAAATCCC AGCCGAGGTT TCCTTGGTCC GCGACATTCG TGATCGTGAA 
                                                 GCCAAATCCC AGCCGAGGTT TCCTTGGTCC GCGACATTCG TGATCGTGAA 
                                                 ---------- ---------- ---------- ---------- ---------- 
                                                 ---------- ---------- ---------- ---------- ---------- 
                                                 ---------- ---------- ---------- ---------- ---------- 
                                                 GCCAAATCCC AGCCGAGGTT TCCTTGGTCC GCGACATTCG TGATCGTGAA 
                                                 ---------- ---------- ---------- ---------- ---------- 
                                                 ---------- ---------- ---------- ---------- ---------- 
                                                 ---------- ---------- ---------- ---------- ---------- 
                                                 ACCAGATCCC AGCTGAAGTC TCGTTGGTGC GCGACATTCG CGACCGAGAA 
                                                 ---------- ---------- ---------- ---------- ---------- 
                                                 ---------- ---------- ---------- ---------- ---------- 
                                                 GCCAAATCCC AGCCGAGGTT TCTTTGGTCC GCGACATTCG TGATCGTGAA 
                                                 ---------- ---------- ---------- ---------- ---------- 
                                                 ---------- ---------- ---------- ---------- ---------- 
                                                 ---------- ---------- ---------- ---------- ---------- 
                                                 ---------- ---------- ---------- ---------- ---------- 
                                                 ---------- ---------- ---------- ---------- ---------- 
                                                 ---------- ---------- ---------- ---------- ---------- 
                                                 ---------- ---------- ---------- ---------- ---------- 
                                                 ---------- ---------- ---------- ---------- ---------- 
                                                 ---------- ---------- ---------- ---------- ---------- 
                                                 ACCAGATTCC AGCCGAGGTC TCTCTGGTTC GCGATATCCG TGACCGTGAA 
                                                 ---------- ---------- ---------- ---------- ---------- 
                                                 ---------- ---------- ---------- ---------- ---------- 
                                                 ACCAGATCCC AGCCGAGGTT TCTCTGGTCC GCGATATCCG TGATCGTGAA 
                                                 ---------- ---------- ---------- ---------- ---------- 
                                                 ---------- ---------- ---------- ---------- ---------- 
                                                 ---------- ---------- ---------- ---------- ---------- 
                                                 ---------- ---------- ---------- ---------- ---------- 
                                                 ACCAGATTCC TGCCGAGGTC TCCCTGGTCC GTGACATTCG CGACCGTGAG 
                                                 ---------- ---------- ---------- ---------- ---------- 
                                                 ---------- ---------- ---------- ---------- ---------- 
                                                 ---------- ---------- ---------- ---------- ---------- 
                                                 ---------- ---------- ---------- ---------- ---------- 
                                                 GCCAAATCCC AGCCGAGGTT TCCTTGGTCC GCGACATTCG TGATCGTGAA 
                                                 ---------- ---------- ---------- ---------- ---------- 
                                                 ---------- ---------- ---------- ---------- ---------- 
                                                 ---------- ---------- ---------- ---------- ---------- 
                                                 ---------- ---------- ---------- ---------- ---------- 
                                                 ---------- ---------- ---------- ---------- ---------- 
                                                 ---------- ---------- ---------- ---------- ---------- 
                                                 ---------- ---------- ---------- ---------- ---------- 
                                                 ---------- ---------- ---------- ---------- ---------- 
                                                 ---------- ---------- ---------- ---------- ---------- 
                                                 ---------- ---------- ---------- ---------- ---------- 
                                                 ---------- ---------- ---------- ---------- ---------- 

                                                 ---------- ---------- ---------- ---------- ---------- 
                                                 ---------- ---------- ---------- ---------- ---------- 
                                                 ---------- ---------- ---------- ---------- ---------- 
                                                 ---------- ---------- ---------- ---------- ---------- 
                                                 TTCAAGATCT TCTCTGACGC CGGTCGCGTC ATGCGGCCGC TGTTTGTTGT 
                                                 TTCAAGATCT TCTCTGACGC CGGTCGCGTC ATGCGGCCGC TGTTTGTTGT 
                                                 TTCAAGATCT TTTCCGATGC CGGTCGTGTG ATGCGGCCGC TGTTCGTTGT 
                                                 ---------- ---------- ---------- ---------- ---------- 
                                                 TTCAAGATCT TTTCCGATGC CGGTCGTGTC ATGCGCCCGC TGTTCGTTGT 
                                                 TTCAAGATCT TTTCCGATGC CGGTCGTGTC ATGCGCCCGC TGTTCGTTGT 
                                                 TTCAAGATCT TCTCTGACGC CGGCCGCGTT ATGCGACCGC TGTTCGTAGT 
                                                 ---------- ---------- ---------- ---------- ---------- 
                                                 TTCAAGATCT TCTCCGACGC CGGTCGAGTC ATGCGGCCGC TGTTCGTTGT 
                                                 ---------- ---------- ---------- ---------- ---------- 
                                                 ---------- ---------- ---------- ---------- ---------- 
                                                 ---------- ---------- ---------- ---------- ---------- 
                                                 ---------- ---------- ---------- ---------- ---------- 
                                                 TTCAAGATCT TCTCCGACGC CGGTCGGGTC ATGCGGCCGC TGTTTGTTGT 
                                                 TTCAAGATTT TCTCTGACGC CGGCCGTGTC ATGCGACCGC TGTTCGTCGT 
                                                 TTCAAGATTT TCTCTGACGC CGGCCGTGTC ATGCGACCGC TGTTCGTCGT 
                                                 ---------- ---------- ---------- ---------- ---------- 
                                                 ---------- ---------- ---------- ---------- ---------- 
                                                 ---------- ---------- ---------- ---------- ---------- 
                                                 ---------- ---------- ---------- ---------- ---------- 
                                                 ---------- ---------- ---------- ---------- ---------- 
                                                 ---------- ---------- ---------- ---------- ---------- 
                                                 ---------- ---------- ---------- ---------- ---------- 
                                                 TTCAAGATCT TCTCCGACGC CGGCCGAGTC ATGCGGCCGC TGTTTGTTGT 
                                                 TTCAAGATCT TCTCCGACGC CGGCCGAGTC ATGCGGCCGC TGTTTGTTGT 
                                                 ---------- ---------- ---------- ---------- ---------- 
                                                 ---------- ---------- ---------- ---------- ---------- 
                                                 ---------- ---------- ---------- ---------- ---------- 
                                                 TTCAAGATCT TCTCCGACGC CGGCCGAGTC ATGCGGCCGC TGTTTGTTGT 
                                                 ---------- ---------- ---------- ---------- ---------- 
                                                 ---------- ---------- ---------- ---------- ---------- 
                                                 ---------- ---------- ---------- ---------- ---------- 
                                                 TTCAAGATCT TCTCCGACGC TGGCCGTGTC ATGCGGCCCC TATTCGTCGT 
                                                 ---------- ---------- ---------- ---------- ---------- 
                                                 ---------- ---------- ---------- ---------- ---------- 
                                                 TTCAAGATCT TCTCCGACGC TGGTCGAGTC ATGCGGCCGC TGTTTGTTGT 
                                                 ---------- ---------- ---------- ---------- ---------- 
                                                 ---------- ---------- ---------- ---------- ---------- 
                                                 ---------- ---------- ---------- ---------- ---------- 
                                                 ---------- ---------- ---------- ---------- ---------- 
                                                 ---------- ---------- ---------- ---------- ---------- 
                                                 ---------- ---------- ---------- ---------- ---------- 
                                                 ---------- ---------- ---------- ---------- ---------- 
                                                 ---------- ---------- ---------- ---------- ---------- 
                                                 ---------- ---------- ---------- ---------- ---------- 
                                                 TTCAAGATCT TCTCTGACGC CGGCCGTGTC ATGCGTCCAC TATTTGTTGT 
                                                 ---------- ---------- ---------- ---------- ---------- 
                                                 ---------- ---------- ---------- ---------- ---------- 
                                                 TTCAAGATCT TCTCCGACGC CGGTCGCGTC ATGCGGCCGC TGTTTGTTGT 
                                                 ---------- ---------- ---------- ---------- ---------- 
                                                 ---------- ---------- ---------- ---------- ---------- 
                                                 ---------- ---------- ---------- ---------- ---------- 
                                                 ---------- ---------- ---------- ---------- ---------- 
                                                 TTCAAGATCT TCTCGGATGC CGGCCGTGTC ATGCGGCCGC TGTTTGTCGT 
                                                 ---------- ---------- ---------- ---------- ---------- 
                                                 ---------- ---------- ---------- ---------- ---------- 
                                                 ---------- ---------- ---------- ---------- ---------- 
                                                 ---------- ---------- ---------- ---------- ---------- 
                                                 TTCAAGATCT TCTCCGACGC CGGCCGAGTC ATGCGGCCGC TGTTTGTTGT 
                                                 ---------- ---------- ---------- ---------- ---------- 
                                                 ---------- ---------- ---------- ---------- ---------- 
                                                 ---------- ---------- ---------- ---------- ---------- 
                                                 ---------- ---------- ---------- ---------- ---------- 
                                                 ---------- ---------- ---------- ---------- ---------- 
                                                 ---------- ---------- ---------- ---------- ---------- 
                                                 ---------- ---------- ---------- ---------- ---------- 
                                                 ---------- ---------- ---------- ---------- ---------- 
                                                 ---------- ---------- ---------- ---------- ---------- 
                                                 ---------- ---------- ---------- ---------- ---------- 
                                                 ---------- ---------- ---------- ---------- ---------- 

                                                 ---------- ---------- ---------- ---------- ---------- 
                                                 ---------- ---------- ---------- ---------- ---------- 
                                                 ---------- ---------- ---------- ---------- ---------- 
                                                 ---------- ---------- ---------- ---------- ---------- 
                                                 CGAACAAGAG GACGACCCTG ATCGTGGTGT CGAGGTTGGC AATCTCGTCC 
                                                 CGAACAAGAG GACGACCCTG ATCGTGGTGT CGAGGTTGGC AATCTCGTCC 
                                                 TGAACAAGAA GACGACCCTG ACCGTGGCGT CGAGAGTGGC AACTTGGTAT 
                                                 ---------- ---------- ---------- ---------- ---------- 
                                                 CGAACAAGAG GATGACCCTG AGCGCGGCGT CGAGGCCGGC AACTTGGTGT 
                                                 TGAACAAGAG GATGACCCTG AGCGCGGCGT CGAGGCCGGC AACTTGGTGT 
                                                 CGAACAGGAC GA-------- ---------- ---------- ---------- 
                                                 ---------- ---------- ---------- ---------- ---------- 
                                                 CGAACAAGAG GACGACCCCG ACCGTGGTGT CGAGAGCGGC AACTTGGTGT 
                                                 ---------- ---------- ---------- ---------- ---------- 
                                                 ---------- ---------- ---------- ---------- ---------- 
                                                 ---------- ---------- ---------- ---------- ---------- 
                                                 ---------- ---------- ---------- ---------- ---------- 
                                                 CGAACAAGAG GACGACCCCG ACCGCGGTGT CGAGAGCGGC AACTTGGTTT 
                                                 CGAACAGGAG GATGACCCAG AGCGCGGCGT TGAGAGCGGC AACTTGGTGT 
                                                 CGAACAGGAG GATGACCCAG AGCGCGGCGT TGAGAGCGGC AACTTGGTGT 
                                                 ---------- ---------- ---------- ---------- ---------- 
                                                 ---------- ---------- ---------- ---------- ---------- 
                                                 ---------- ---------- ---------- ---------- ---------- 
                                                 ---------- ---------- ---------- ---------- ---------- 
                                                 ---------- ---------- ---------- ---------- ---------- 
                                                 ---------- ---------- ---------- ---------- ---------- 
                                                 ---------- ---------- ---------- ---------- ---------- 
                                                 CGAACAAGAG GACGATCCCG ACCGCGGTGT CCAGAGTAAC AACTTGGTTC 
                                                 CGAACAAGAG GACGATCCCG ACCGCGGTGT CCAGAGTAAC AACTTGGTTC 
                                                 ---------- ---------- ---------- ---------- ---------- 
                                                 ---------- ---------- ---------- ---------- ---------- 
                                                 ---------- ---------- ---------- ---------- ---------- 
                                                 CGAACAAGAG GACGATCCCG ACCGCGGTGT CCAGAGTAAC AACTTGGTTC 
                                                 ---------- ---------- ---------- ---------- ----------
[truncated: 221,050 more chars]
