# Supplementary material for: ﻿The addition of six novel species and a new record of Amphisphaeria from northern Thailand
Source: MycoKeys. 2025 Nov 14;125:1–31. doi: 10.3897/mycokeys.125.163523 (PMC12639359; doi:10.3897/mycokeys.125.163523)
Supplement: Supplementary material 1 — Supplementary data [file mycokeys-125-001-s001.zip › LSU AND ITS CB supplementary file/infile.nex.con (3).tre]

#NEXUS
[ID: 5695601812]
begin taxa;
	dimensions ntax=74;
	taxlabels
		Amphisphaeria_acericola_MFLU_16_2479_
		Amphisphaeria_acericola_MFLUCC_14_0842_
		Amphisphaeria_ailaoshanensis_KUNCC_23_15520
		Amphisphaeria_ailaoshanensis_KUNCC_23_15521
		Amphisphaeria_camelliae_HKAS_107021_
		Amphisphaeria_camelliae_MFLU_20_0181_
		Amphisphaeria_chiangmaiensis_CMUB_40017_
		Amphisphaeria_chiangmaiensis_MFLU_23_0411_
		Amphisphaeria_curvaticonidia_HKAS102288_
		Amphisphaeria_curvaticonidia_MFLU_18_0789_
		Amphisphaeria_falcata_CGMCC3.23740
		Amphisphaeria_flava_MFLU_18_0102_
		Amphisphaeria_fuckelii_CBS_140409_
		Amphisphaeria_fuckelii_WU_33555
		Amphisphaeria_guttulata_MFLU_22_0052
		Amphisphaeria_guttulata_MFLU_22_0078
		Amphisphaeria_hibiscicola_HKAS_136910
		Amphisphaeria_hongheensis_MHZU_24_0515
		Amphisphaeria_hydei_CMUB_40016_
		Amphisphaeria_hydei_MFLU_23_0412_
		Amphisphaeria_karsti_GZAAS_20_0147_
		Amphisphaeria_karsti_GZAAS_20_148
		Amphisphaeria_kunmingensis_KUNCC_23_15522
		Amphisphaeria_kunmingensis_KUNCC_23_15523
		Amphisphaeria_magna_HKAS_130270
		Amphisphaeria_magna_HKAS_130271
		Amphisphaeria_mangrovei_PUFD37
		Amphisphaeria_micheliae_HKAS_107012_
		Amphisphaeria_micheliae_MFLU_20_0172_
		Amphisphaeria_micheliae_MFLUCC_21_0207
		Amphisphaeria_micheliae_UESTCC_23_0123
		Amphisphaeria_micheliae_UESTCC_23_0124
		Amphisphaeria_micheliae_UESTCC_23_0125
		Amphisphaeria_neoaquatica_MFLUCC_14_0045_
		Amphisphaeria_orixae_GZCC_22_2031_
		Amphisphaeria_orixae_GZCC_22_2032_
		Amphisphaeria_parvispora_MFLU_18_0767_
		Amphisphaeria_qujingensis_KUMCC_19_0186_
		Amphisphaeria_qujingensis_KUMCC_19_0187_
		Amphisphaeria_sambuci_CBS_131707_
		Amphisphaeria_sambuci_WU_33557
		Amphisphaeria_shangrilaensis_HKAS_130272
		Amphisphaeria_shangrilaensis_HKAS_130273
		Amphisphaeria_sorbi_MFLUCC_13_0721_
		Amphisphaeria_sp_KoLRI_053241
		Amphisphaeria_sp_RL_2023a_CGMCC_3_24959
		Amphisphaeria_sp_RL_2023a_UESTCC_23_0120
		Amphisphaeria_sp_RL_2023b_CGMCC_3_24960
		Amphisphaeria_sp_RL_2023b_UESTCC_23_0122
		Amphisphaeria_thailandica_MFLU_18_0794_
		Amphisphaeria_umbrina_HKUCC_994
		Amphisphaeria_umbrina_PRA_JV24328
		Amphisphaeria_uniseptata_CBS_114967_
		Amphisphaeria_xishuangbannaense_KUNCC_23_15524
		Amphisphaeria_xishuangbannaense_KUNCC_23_15525
		Amphisphaeria_yunnanensis_KUMCC_19_0188_
		Amphisphaeria_yunnanensis_KUMCC_19_0189_
		Beltrania_rhombica_CBS_123_58_
		Beltraniella_endiandrae_CBS_137976_
		Beltraniopsis_longiconidiophora_MFLUCC_17_2139_
		C1
		C2
		LS091
		M14
		Neoarthrinium_moseri_CBS_164_80_
		Neoarthrinium_trachycarpi_CFCC_53039_
		Pidoplitchkoviella_terricola_CBS_180_77_
		T_7
		Z_B
		Z_B2
		Z_E15
		Z_G
		Z_N
		Z_N2
		;
end;
begin trees;
	translate
		1	Amphisphaeria_acericola_MFLU_16_2479_,
		2	Amphisphaeria_acericola_MFLUCC_14_0842_,
		3	Amphisphaeria_ailaoshanensis_KUNCC_23_15520,
		4	Amphisphaeria_ailaoshanensis_KUNCC_23_15521,
		5	Amphisphaeria_camelliae_HKAS_107021_,
		6	Amphisphaeria_camelliae_MFLU_20_0181_,
		7	Amphisphaeria_chiangmaiensis_CMUB_40017_,
		8	Amphisphaeria_chiangmaiensis_MFLU_23_0411_,
		9	Amphisphaeria_curvaticonidia_HKAS102288_,
		10	Amphisphaeria_curvaticonidia_MFLU_18_0789_,
		11	Amphisphaeria_falcata_CGMCC3.23740,
		12	Amphisphaeria_flava_MFLU_18_0102_,
		13	Amphisphaeria_fuckelii_CBS_140409_,
		14	Amphisphaeria_fuckelii_WU_33555,
		15	Amphisphaeria_guttulata_MFLU_22_0052,
		16	Amphisphaeria_guttulata_MFLU_22_0078,
		17	Amphisphaeria_hibiscicola_HKAS_136910,
		18	Amphisphaeria_hongheensis_MHZU_24_0515,
		19	Amphisphaeria_hydei_CMUB_40016_,
		20	Amphisphaeria_hydei_MFLU_23_0412_,
		21	Amphisphaeria_karsti_GZAAS_20_0147_,
		22	Amphisphaeria_karsti_GZAAS_20_148,
		23	Amphisphaeria_kunmingensis_KUNCC_23_15522,
		24	Amphisphaeria_kunmingensis_KUNCC_23_15523,
		25	Amphisphaeria_magna_HKAS_130270,
		26	Amphisphaeria_magna_HKAS_130271,
		27	Amphisphaeria_mangrovei_PUFD37,
		28	Amphisphaeria_micheliae_HKAS_107012_,
		29	Amphisphaeria_micheliae_MFLU_20_0172_,
		30	Amphisphaeria_micheliae_MFLUCC_21_0207,
		31	Amphisphaeria_micheliae_UESTCC_23_0123,
		32	Amphisphaeria_micheliae_UESTCC_23_0124,
		33	Amphisphaeria_micheliae_UESTCC_23_0125,
		34	Amphisphaeria_neoaquatica_MFLUCC_14_0045_,
		35	Amphisphaeria_orixae_GZCC_22_2031_,
		36	Amphisphaeria_orixae_GZCC_22_2032_,
		37	Amphisphaeria_parvispora_MFLU_18_0767_,
		38	Amphisphaeria_qujingensis_KUMCC_19_0186_,
		39	Amphisphaeria_qujingensis_KUMCC_19_0187_,
		40	Amphisphaeria_sambuci_CBS_131707_,
		41	Amphisphaeria_sambuci_WU_33557,
		42	Amphisphaeria_shangrilaensis_HKAS_130272,
		43	Amphisphaeria_shangrilaensis_HKAS_130273,
		44	Amphisphaeria_sorbi_MFLUCC_13_0721_,
		45	Amphisphaeria_sp_KoLRI_053241,
		46	Amphisphaeria_sp_RL_2023a_CGMCC_3_24959,
		47	Amphisphaeria_sp_RL_2023a_UESTCC_23_0120,
		48	Amphisphaeria_sp_RL_2023b_CGMCC_3_24960,
		49	Amphisphaeria_sp_RL_2023b_UESTCC_23_0122,
		50	Amphisphaeria_thailandica_MFLU_18_0794_,
		51	Amphisphaeria_umbrina_HKUCC_994,
		52	Amphisphaeria_umbrina_PRA_JV24328,
		53	Amphisphaeria_uniseptata_CBS_114967_,
		54	Amphisphaeria_xishuangbannaense_KUNCC_23_15524,
		55	Amphisphaeria_xishuangbannaense_KUNCC_23_15525,
		56	Amphisphaeria_yunnanensis_KUMCC_19_0188_,
		57	Amphisphaeria_yunnanensis_KUMCC_19_0189_,
		58	Beltrania_rhombica_CBS_123_58_,
		59	Beltraniella_endiandrae_CBS_137976_,
		60	Beltraniopsis_longiconidiophora_MFLUCC_17_2139_,
		61	C1,
		62	C2,
		63	LS091,
		64	M14,
		65	Neoarthrinium_moseri_CBS_164_80_,
		66	Neoarthrinium_trachycarpi_CFCC_53039_,
		67	Pidoplitchkoviella_terricola_CBS_180_77_,
		68	T_7,
		69	Z_B,
		70	Z_B2,
		71	Z_E15,
		72	Z_G,
		73	Z_N,
		74	Z_N2
		;
tree con_50_majrule = [&U] (1[&prob=1.00000000e+00,prob_stddev=0.00000000e+00,prob_range={1.00000000e+00,1.00000000e+00},prob(percent)="100",prob+-sd="100+-0"]:5.063213e-02[&length_mean=5.40862789e-02,length_median=5.06321300e-02,length_95%HPD={1.28034500e-02,1.05392200e-01}],2[&prob=1.00000000e+00,prob_stddev=0.00000000e+00,prob_range={1.00000000e+00,1.00000000e+00},prob(percent)="100",prob+-sd=…
end;
