# Supplementary material for: ﻿The addition of six novel species and a new record of Amphisphaeria from northern Thailand
Source: MycoKeys. 2025 Nov 14;125:1–31. doi: 10.3897/mycokeys.125.163523 (PMC12639359; doi:10.3897/mycokeys.125.163523)
Supplement: Supplementary material 1 — Supplementary data [file mycokeys-125-001-s001.zip › LSU AND ITS CB supplementary file/ML/guest/250724234103/ALL_TRIMAL.fas.alter.phy.contree]

(Amphisphaeria_acericola_MFLU_16_2479_:0.0403635917,Amphisphaeria_acericola_MFLUCC_14_0842_:0.0000029592,((((((Amphisphaeria_ailaoshanensis_KUNCC_23_15520:0.0000029500,Amphisphaeria_ailaoshanensis_KUNCC_23_15521:0.0000029500)100:0.7573033853,(Amphisphaeria_chiangmaiensis_CMUB_40017_:0.0000025870,Amphisphaeria_chiangmaiensis_MFLU_23_0411_:0.0000029500)100:0.7146672112)49:0.0720514685,((Amphisphaeria_flava_MFLU_18_0102_:0.4251909277,(Z_N:0.0309902617,Z_N2:0.0000029500)100:0.2709407369)100:0.4424025655,((Amphisphaeria_hibiscicola_HKAS_136910:0.6710161755,Amphisphaeria_umbrina_PRA_JV24328:0.3031868752)85:0.0940734947,Z_G:0.6580036945)46:0.0993834140)55:0.0397055455)44:0.0429121800,(((((Amphisphaeria_curvaticonidia_HKAS102288_:0.0004034412,Amphisphaeria_curvaticonidia_MFLU_18_0789_:0.0081429601)100:0.3011702157,(Z_B:0.0543945307,Z_B2:0.0000029500)100:0.1035998123)100:0.2456422887,(Amphisphaeria_falcata_CGMCC3.23740:0.6706361585,(Amphisphaeria_sp_RL_2023b_CGMCC_3_24960:0.4762171136,Amphisphaeria_sp_RL_2023b_UESTCC_23_0122:0.2884042525)100:0.7479630639)99:0.2133900494)96:0.1787219645,((((Beltrania_rhombica_CBS_123_58_:0.3498305619,Beltraniopsis_longiconidiophora_MFLUCC_17_2139_:0.3070310962)95:0.1001994168,Beltraniella_endiandrae_CBS_137976_:0.1738836385)100:0.4094384140,Pidoplitchkoviella_terricola_CBS_180_77_:0.3741459056)100:0.3373650677,(Neoarthrinium_moseri_CBS_164_80_:0.0000023392,Neoarthrinium_trachycarpi_CFCC_53039_:0.1407904567)100:0.3389357982)85:0.1706540995)62:0.0504839128,(C1:0.0079208775,C2:0.0448330075)100:0.5209301592)51:0.0459145456)48:0.0616154904,((((((Amphisphaeria_camelliae_HKAS_107021_:0.2791578176,Amphisphaeria_camelliae_MFLU_20_0181_:0.2910836556)100:0.1959269184,(((Amphisphaeria_sp_RL_2023a_CGMCC_3_24959:0.0000028757,Amphisphaeria_sp_RL_2023a_UESTCC_23_0120:0.0093787914)100:0.1260530495,(Amphisphaeria_xishuangbannaense_KUNCC_23_15524:0.0000029500,Amphisphaeria_xishuangbannaense_KUNCC_23_15525:0.0000029500)100:0.0468876165)100:0.2999971023,Amphisphaeria_uniseptata_CBS_114967_:0.4490639734)70:0.0592316315)100:0.2152638745,(Amphisphaeria_orixae_GZCC_22_2031_:0.0000029543,Amphisphaeria_orixae_GZCC_22_2032_:0.0224495986)100:0.3597478104)97:0.0985097523,(((((Amphisphaeria_fuckelii_CBS_140409_:0.0000023626,Amphisphaeria_fuckelii_WU_33555:0.0000029500)100:0.0642181748,(Amphisphaeria_qujingensis_KUMCC_19_0186_:0.0000029500,Amphisphaeria_qujingensis_KUMCC_19_0187_:0.0000029543)100:0.2070738160)100:0.1164142195,M14:0.3600314176)65:0.0518922382,(Amphisphaeria_hongheensis_MHZU_24_0515:0.6274681343,((Amphisphaeria_kunmingensis_KUNCC_23_15522:0.0000029500,Amphisphaeria_kunmingensis_KUNCC_23_15523:0.0000029500)100:0.7575657443,(((((((Amphisphaeria_micheliae_HKAS_107012_:0.0000020115,Amphisphaeria_micheliae_MFLU_20_0172_:0.0000029500)86:0.0000022461,(Amphisphaeria_micheliae_UESTCC_23_0123:0.0089433187,Amphisphaeria_micheliae_UESTCC_23_0125:0.0000022318)99:0.0108496395)52:0.0000020252,LS091:0.0000029500)92:0.0143288846,(Amphisphaeria_micheliae_UESTCC_23_0124:0.0062542689,T_7:0.0000024770)90:0.0075956647)73:0.0789411899,Amphisphaeria_micheliae_MFLUCC_21_0207:0.0000029500)72:0.0877374586,(Amphisphaeria_sambuci_CBS_131707_:0.0000029644,Amphisphaeria_sambuci_WU_33557:0.0000029500)100:0.1993760690)69:0.0225644703,Z_E15:0.1971695735)100:0.2903247005)100:0.3020576987)92:0.0778985188)92:0.0798267684,Amphisphaeria_neoaquatica_MFLUCC_14_0045_:0.3288273215)51:0.0414194879)100:0.3392459924,Amphisphaeria_parvispora_MFLU_18_0767_:0.8198268755)58:0.0000022160,Amphisphaeria_mangrovei_PUFD37:0.9023524297)51:0.0472355605)86:0.0288041149,((((((Amphisphaeria_guttulata_MFLU_22_0052:0.0000029500,Amphisphaeria_guttulata_MFLU_22_0078:0.0000024122)100:0.2663102858,((Amphisphaeria_karsti_GZAAS_20_0147_:0.0000029500,Amphisphaeria_karsti_GZAAS_20_148:0.0055276264)100:0.1489179966,(Amphisphaeria_yunnanensis_KUMCC_19_0188_:0.4240933223,Amphisphaeria_yunnanensis_KUMCC_19_0189_:0.2856027862)100:0.1598032990)100:0.1928522649)96:0.0399053364,Amphisphaeria_sp_KoLRI_053241:0.7045846103)64:0.0176694329,((Amphisphaeria_shangrilaensis_HKAS_130272:0.0000029500,Amphisphaeria_shangrilaensis_HKAS_130273:0.0000029500)100:0.4584610472,Amphisphaeria_sorbi_MFLUCC_13_0721_:0.2628421458)100:0.1739790753)67:0.0245326403,(((Amphisphaeria_hydei_CMUB_40016_:0.0007248964,Amphisphaeria_hydei_MFLU_23_0412_:0.0000028494)100:0.4881192211,Amphisphaeria_thailandica_MFLU_18_0794_:0.7941987790)93:0.0573602611,Amphisphaeria_umbrina_HKUCC_994:0.6995053869)68:0.0676702971)70:0.0744555247,(Amphisphaeria_magna_HKAS_130270:0.0000029500,Amphisphaeria_magna_HKAS_130271:0.0000029500)100:0.3765738793)93:0.1032328853)100:0.5587313568);
