# Supplementary material for: ﻿The addition of six novel species and a new record of Amphisphaeria from northern Thailand
Source: MycoKeys. 2025 Nov 14;125:1–31. doi: 10.3897/mycokeys.125.163523 (PMC12639359; doi:10.3897/mycokeys.125.163523)
Supplement: Supplementary material 1 — Supplementary data [file mycokeys-125-001-s001.zip › LSU AND ITS CB supplementary file/ML/guest/250724234103/ALL_TRIMAL.fas.alter.phy.iqtree]

IQ-TREE 1.6.12 built Aug 15 2019

Input file name: ALL_TRIMAL.fas.alter.phy
Type of analysis: ModelFinder + tree reconstruction + ultrafast bootstrap (1000 replicates)
Random seed number: 353028

REFERENCES
----------

To cite ModelFinder please use: 

Subha Kalyaanamoorthy, Bui Quang Minh, Thomas KF Wong, Arndt von Haeseler,
and Lars S Jermiin (2017) ModelFinder: Fast model selection for
accurate phylogenetic estimates. Nature Methods, 14:587–589.
https://doi.org/10.1038/nmeth.4285

To cite IQ-TREE please use:

Lam-Tung Nguyen, Heiko A. Schmidt, Arndt von Haeseler, and Bui Quang Minh
(2015) IQ-TREE: A fast and effective stochastic algorithm for estimating
maximum likelihood phylogenies. Mol Biol Evol, 32:268-274.
https://doi.org/10.1093/molbev/msu300

Since you used ultrafast bootstrap (UFBoot) please also cite: 

Diep Thi Hoang, Olga Chernomor, Arndt von Haeseler, Bui Quang Minh,
and Le Sy Vinh (2017) UFBoot2: Improving the ultrafast bootstrap
approximation. Mol Biol Evol, in press.
https://doi.org/10.1093/molbev/msx281

SEQUENCE ALIGNMENT
------------------

Input data: 74 sequences with 3991 nucleotide sites
Number of constant sites: 1782 (= 44.6505% of all sites)
Number of invariant (constant or ambiguous constant) sites: 1782 (= 44.6505% of all sites)
Number of parsimony informative sites: 1904
Number of distinct site patterns: 2442

ModelFinder
-----------

Best-fit model according to BIC: TNe+I+G4

List of models sorted by BIC scores: 

Model             LogL          AIC      w-AIC      AICc     w-AICc       BIC      w-BIC
TNe+I+G4        -41023.2569  82344.5138 + 0.1815  82356.1514 + 0.1988  83281.9916 + 0.8675
TIMe+I+G4       -41021.5903  82343.1805 + 0.3535  82354.9774 + 0.3576  83286.9501 + 0.0727
TIM2e+I+G4      -41022.1405  82344.2809 + 0.2039  82356.0778 + 0.2063  83288.0505 - 0.0419
TIM3e+I+G4      -41023.0453  82346.0906 + 0.0825  82357.8874 + 0.0835  83289.8601 - 0.0170
TNe+G4          -41034.5416  82365.0832 - 0.0000  82376.5626 - 0.0000  83296.2691 - 0.0007
SYM+I+G4        -41020.2728  82344.5456 + 0.1786  82356.6644 + 0.1538  83300.8987 - 0.0001
TIMe+G4         -41032.8979  82363.7957 - 0.0000  82375.4333 - 0.0000  83301.2735 - 0.0001
TIM2e+G4        -41033.7458  82365.4916 - 0.0000  82377.1292 - 0.0000  83302.9694 - 0.0000
TIM3e+G4        -41034.5106  82367.0212 - 0.0000  82378.6588 - 0.0000  83304.4990 - 0.0000
K2P+I+G4        -41040.5009  82377.0018 - 0.0000  82388.4812 - 0.0000  83308.1878 - 0.0000
K3P+I+G4        -41038.4907  82374.9815 - 0.0000  82386.6191 - 0.0000  83312.4593 - 0.0000
SYM+G4          -41031.8642  82365.7283 - 0.0000  82377.6856 - 0.0000  83315.7897 - 0.0000
K2P+G4          -41050.1661  82394.3322 - 0.0000  82405.6546 - 0.0000  83319.2263 - 0.0000
K3P+G4          -41048.5173  82393.0346 - 0.0000  82404.5140 - 0.0000  83324.2206 - 0.0000
TVMe+I+G4       -41037.2729  82376.5458 - 0.0000  82388.5030 - 0.0000  83326.6071 - 0.0000
TVMe+G4         -41047.5542  82395.1084 - 0.0000  82406.9052 - 0.0000  83338.8779 - 0.0000
TN+F+I+G4       -41062.4112  82428.8225 - 0.0000  82440.9413 - 0.0000  83385.1756 - 0.0000
TIM+F+I+G4      -41061.0127  82428.0255 - 0.0000  82440.3069 - 0.0000  83390.6704 - 0.0000
TIM2+F+I+G4     -41062.3704  82430.7408 - 0.0000  82443.0222 - 0.0000  83393.3857 - 0.0000
TIM3+F+I+G4     -41062.4203  82430.8406 - 0.0000  82443.1220 - 0.0000  83393.4855 - 0.0000
TN+F+G4         -41075.3757  82452.7513 - 0.0000  82464.7086 - 0.0000  83402.8127 - 0.0000
GTR+F+I+G4      -41060.8695  82431.7389 - 0.0000  82444.3491 - 0.0000  83406.9675 - 0.0000
TIM+F+G4        -41073.7812  82451.5624 - 0.0000  82463.6812 - 0.0000  83407.9156 - 0.0000
TIM2+F+G4       -41075.3571  82454.7142 - 0.0000  82466.8330 - 0.0000  83411.0674 - 0.0000
TIM3+F+G4       -41075.3934  82454.7868 - 0.0000  82466.9056 - 0.0000  83411.1399 - 0.0000
GTR+F+G4        -41073.6978  82455.3956 - 0.0000  82467.8408 - 0.0000  83424.3323 - 0.0000
HKY+F+I+G4      -41089.9045  82481.8089 - 0.0000  82493.7662 - 0.0000  83431.8703 - 0.0000
K3Pu+F+I+G4     -41088.2134  82480.4267 - 0.0000  82492.5456 - 0.0000  83436.7799 - 0.0000
TPM3u+F+I+G4    -41089.6134  82483.2268 - 0.0000  82495.3456 - 0.0000  83439.5799 - 0.0000
TPM3+F+I+G4     -41089.6196  82483.2392 - 0.0000  82495.3580 - 0.0000  83439.5924 - 0.0000
TPM2u+F+I+G4    -41089.6451  82483.2902 - 0.0000  82495.4090 - 0.0000  83439.6434 - 0.0000
TPM2+F+I+G4     -41089.6578  82483.3156 - 0.0000  82495.4344 - 0.0000  83439.6688 - 0.0000
HKY+F+G4        -41101.2351  82502.4703 - 0.0000  82514.2671 - 0.0000  83446.2398 - 0.0000
K3Pu+F+G4       -41099.6357  82501.2714 - 0.0000  82513.2286 - 0.0000  83451.3327 - 0.0000
TVM+F+I+G4      -41088.0072  82484.0144 - 0.0000  82496.4597 - 0.0000  83452.9512 - 0.0000
TPM2u+F+G4      -41101.2253  82504.4506 - 0.0000  82516.4079 - 0.0000  83454.5119 - 0.0000
TPM2+F+G4       -41101.2253  82504.4506 - 0.0000  82516.4079 - 0.0000  83454.5120 - 0.0000
TPM3+F+G4       -41101.2280  82504.4560 - 0.0000  82516.4133 - 0.0000  83454.5174 - 0.0000
TPM3u+F+G4      -41101.2280  82504.4561 - 0.0000  82516.4134 - 0.0000  83454.5175 - 0.0000
TVM+F+G4        -41099.5282  82505.0563 - 0.0000  82517.3378 - 0.0000  83467.7013 - 0.0000
JC+I+G4         -41587.4105  83468.8209 - 0.0000  83480.1433 - 0.0000  84393.7151 - 0.0000
JC+G4           -41607.0972  83506.1943 - 0.0000  83517.3608 - 0.0000  84424.7967 - 0.0000
F81+F+I+G4      -41647.4998  83594.9997 - 0.0000  83606.7965 - 0.0000  84538.7692 - 0.0000
F81+F+G4        -41669.1846  83636.3692 - 0.0000  83648.0068 - 0.0000  84573.8469 - 0.0000
TIM3e+I         -43582.4297  87462.8594 - 0.0000  87474.4970 - 0.0000  88400.3372 - 0.0000
SYM+I           -43579.8154  87461.6308 - 0.0000  87473.5881 - 0.0000  88411.6921 - 0.0000
TNe+I           -43603.8026  87503.6052 - 0.0000  87515.0846 - 0.0000  88434.7912 - 0.0000
TIM3+F+I        -43587.7386  87479.4773 - 0.0000  87491.5961 - 0.0000  88435.8304 - 0.0000
TIM2e+I         -43601.7150  87501.4300 - 0.0000  87513.0676 - 0.0000  88438.9078 - 0.0000
TIMe+I          -43603.7513  87505.5025 - 0.0000  87517.1401 - 0.0000  88442.9803 - 0.0000
GTR+F+I         -43586.8977  87481.7954 - 0.0000  87494.2406 - 0.0000  88450.7321 - 0.0000
TVMe+I          -43613.0350  87526.0701 - 0.0000  87537.8670 - 0.0000  88469.8397 - 0.0000
TN+F+I          -43610.7337  87523.4674 - 0.0000  87535.4247 - 0.0000  88473.5288 - 0.0000
TIM2+F+I        -43610.4011  87524.8022 - 0.0000  87536.9210 - 0.0000  88481.1553 - 0.0000
TIM+F+I         -43610.6073  87525.2146 - 0.0000  87537.3334 - 0.0000  88481.5678 - 0.0000
K2P+I           -43637.2720  87568.5441 - 0.0000  87579.8665 - 0.0000  88493.4383 - 0.0000
K3P+I           -43637.2190  87570.4381 - 0.0000  87581.9175 - 0.0000  88501.6241 - 0.0000
TPM3+F+I        -43635.8641  87573.7283 - 0.0000  87585.6856 - 0.0000  88523.7896 - 0.0000
TPM3u+F+I       -43635.8656  87573.7313 - 0.0000  87585.6885 - 0.0000  88523.7926 - 0.0000
TVM+F+I         -43635.1631  87576.3262 - 0.0000  87588.6076 - 0.0000  88538.9711 - 0.0000
HKY+F+I         -43659.6911  87619.3821 - 0.0000  87631.1790 - 0.0000  88563.1517 - 0.0000
TPM2+F+I        -43659.4784  87620.9568 - 0.0000  87632.9140 - 0.0000  88571.0181 - 0.0000
TPM2u+F+I       -43659.4785  87620.9571 - 0.0000  87632.9144 - 0.0000  88571.0185 - 0.0000
K3Pu+F+I        -43659.5638  87621.1277 - 0.0000  87633.0849 - 0.0000  88571.1890 - 0.0000
JC+I            -43925.8124  88143.6248 - 0.0000  88154.7913 - 0.0000  89062.2272 - 0.0000
F81+F+I         -43958.9097  88215.8195 - 0.0000  88227.4571 - 0.0000  89153.2972 - 0.0000
TIM3+F          -48383.1491  97068.2981 - 0.0000  97080.2554 - 0.0000  98018.3595 - 0.0000
GTR+F           -48376.8532  97059.7064 - 0.0000  97071.9879 - 0.0000  98022.3514 - 0.0000
SYM             -48404.7852  97109.5704 - 0.0000  97121.3673 - 0.0000  98053.3400 - 0.0000
TIM3e           -48415.8915  97127.7830 - 0.0000  97139.2624 - 0.0000  98058.9690 - 0.0000
TIM2+F          -48472.2154  97246.4307 - 0.0000  97258.3880 - 0.0000  98196.4921 - 0.0000
TN+F            -48476.7340  97253.4679 - 0.0000  97265.2648 - 0.0000  98197.2375 - 0.0000
TIM+F           -48476.4249  97254.8498 - 0.0000  97266.8071 - 0.0000  98204.9111 - 0.0000
TIM2e           -48490.1551  97276.3102 - 0.0000  97287.7896 - 0.0000  98207.4962 - 0.0000
TNe             -48499.3334  97292.6668 - 0.0000  97303.9892 - 0.0000  98217.5609 - 0.0000
TIMe            -48499.0807  97294.1614 - 0.0000  97305.6408 - 0.0000  98225.3474 - 0.0000
TVMe            -48555.8228  97409.6455 - 0.0000  97421.2831 - 0.0000  98347.1233 - 0.0000
TPM3+F          -48575.2855  97450.5711 - 0.0000  97462.3679 - 0.0000  98394.3406 - 0.0000
TPM3u+F         -48575.2857  97450.5714 - 0.0000  97462.3683 - 0.0000  98394.3410 - 0.0000
TVM+F           -48568.4167  97440.8334 - 0.0000  97452.9522 - 0.0000  98397.1865 - 0.0000
K2P             -48641.9598  97575.9197 - 0.0000  97587.0862 - 0.0000  98494.5220 - 0.0000
K3P             -48641.6917  97577.3835 - 0.0000  97588.7059 - 0.0000  98502.2777 - 0.0000
TPM2+F          -48652.3345  97604.6689 - 0.0000  97616.4658 - 0.0000  98548.4385 - 0.0000
TPM2u+F         -48652.3347  97604.6695 - 0.0000  97616.4664 - 0.0000  98548.4390 - 0.0000
HKY+F           -48657.2498  97612.4997 - 0.0000  97624.1373 - 0.0000  98549.9774 - 0.0000
K3Pu+F          -48656.9229  97613.8459 - 0.0000  97625.6427 - 0.0000  98557.6154 - 0.0000
JC              -48882.5700  98055.1400 - 0.0000  98066.1517 - 0.0000  98967.4506 - 0.0000
F81+F           -48898.5442  98093.0885 - 0.0000  98104.5679 - 0.0000  99024.2745 - 0.0000

AIC, w-AIC   : Akaike information criterion scores and weights.
AICc, w-AICc : Corrected AIC scores and weights.
BIC, w-BIC   : Bayesian information criterion scores and weights.

Plus signs denote the 95% confidence sets.
Minus signs denote significant exclusion.

SUBSTITUTION PROCESS
--------------------

Model of substitution: TNe+I+G4

Rate parameter R:

  A-C: 1.0000
  A-G: 2.7138
  A-T: 1.0000
  C-G: 1.0000
  C-T: 3.9232
  G-T: 1.0000

State frequencies: (equal frequencies)

Rate matrix Q:

  A   -0.8863     0.188    0.5103     0.188
  C     0.188    -1.114     0.188    0.7377
  G    0.5103     0.188   -0.8863     0.188
  T     0.188    0.7377     0.188    -1.114

Model of rate heterogeneity: Invar+Gamma with 4 categories
Proportion of invariable sites: 0.1009
Gamma shape alpha: 0.2047

 Category  Relative_rate  Proportion
  0         0              0.1009
  1         0.0006932      0.2248
  2         0.04065        0.2248
  3         0.4403         0.2248
  4         3.967          0.2248
Relative rates are computed as MEAN of the portion of the Gamma distribution falling in the category.

MAXIMUM LIKELIHOOD TREE
-----------------------

Log-likelihood of the tree: -40970.8625 (s.e. 580.2858)
Unconstrained log-likelihood (without tree): -27723.6979
Number of free parameters (#branches + #model parameters): 149
Akaike information criterion (AIC) score: 82239.7251
Corrected Akaike information criterion (AICc) score: 82251.3627
Bayesian information criterion (BIC) score: 83177.2028

Total tree length (sum of branch lengths): 26.0177
Sum of internal branch lengths: 9.8885 (38.0070% of tree length)

WARNING: 3 near-zero internal branches (<0.0003) should be treated with caution
         Such branches are denoted by '**' in the figure below

NOTE: Tree is UNROOTED although outgroup taxon 'Amphisphaeria_acericola_MFLU_16_2479_' is drawn at root
Numbers in parentheses are SH-aLRT support (%) / ultrafast bootstrap support (%)

+--Amphisphaeria_acericola_MFLU_16_2479_
|
+**Amphisphaeria_acericola_MFLUCC_14_0842_
|
|                                              +**Amphisphaeria_ailaoshanensis_KUNCC_23_15520
|                            +-----------------| (100/100)
|                            |                 +**Amphisphaeria_ailaoshanensis_KUNCC_23_15521
|                         +--| (70.3/49)
|                         |  |                +**Amphisphaeria_chiangmaiensis_CMUB_40017_
|                         |  +----------------| (100/100)
|                         |                   +**Amphisphaeria_chiangmaiensis_MFLU_23_0411_
|                      +--| (36.2/17)
|                      |  |     +---------------Amphisphaeria_hibiscicola_HKAS_136910
|                      |  |  +--| (86.1/85)
|                      |  |  |  +-------Amphisphaeria_umbrina_PRA_JV24328
|                      |  +--| (84.2/46)
|                      |     +---------------Z_G
|                   +--| (30.6/44)
|                   |  |          +---------Amphisphaeria_flava_MFLU_18_0102_
|                   |  +----------| (100/100)
|                   |             |      +--Z_N
|                   |             +------| (98.8/100)
|                   |                    +**Z_N2
|                +--| (58.8/48)
|                |  |                      +--Amphisphaeria_curvaticonidia_HKAS102288_
|                |  |               +------| (100/100)
|                |  |               |      +--Amphisphaeria_curvaticonidia_MFLU_18_0789_
|                |  |         +-----| (98.9/100)
|                |  |         |     |  +--Z_B
|                |  |         |     +--| (95.9/100)
|                |  |         |        +**Z_B2
|                |  |     +---| (87.8/96)
|                |  |     |   |    +---------------Amphisphaeria_falcata_CGMCC3.23740
|                |  |     |   +----| (88.3/99)
|                |  |     |        |                 +-----------Amphisphaeria_sp_RL_2023b_CGMCC_3_24960
|                |  |     |        +-----------------| (100/100)
|                |  |     |                          +------Amphisphaeria_sp_RL_2023b_UESTCC_23_0122
|                |  |  +--| (81.4/62)
|                |  |  |  |                        +-------Beltrania_rhombica_CBS_123_58_
|                |  |  |  |                     +--| (62.3/95)
|                |  |  |  |                     |  +------Beltraniopsis_longiconidiophora_MFLUCC_17_2139_
|                |  |  |  |           +---------| (99.6/100)
|                |  |  |  |           |         +---Beltraniella_endiandrae_CBS_137976_
|                |  |  |  |   +-------| (97.8/100)
|                |  |  |  |   |       +--------Pidoplitchkoviella_terricola_CBS_180_77_
|                |  |  |  +---| (91.2/85)
|                |  |  |      |       +**Neoarthrinium_moseri_CBS_164_80_
|                |  |  |      +-------| (98.9/100)
|                |  |  |              +--Neoarthrinium_trachycarpi_CFCC_53039_
|                |  +--| (86.5/51)
|                |     |            +--C1
|                |     +------------| (100/100)
|                |                  +--C2
|             +--| (73.2/86)
|             |  |                           +------Amphisphaeria_camelliae_HKAS_107021_
|             |  |                       +---| (100/100)
|             |  |                       |   +------Amphisphaeria_camelliae_MFLU_20_0181_
|             |  |                  +----| (97.3/100)
|             |  |                  |    |            +**Amphisphaeria_sp_RL_2023a_CGMCC_3_24959
|             |  |                  |    |         +--| (90.8/100)
|             |  |                  |    |         |  +--Amphisphaeria_sp_RL_2023a_UESTCC_23_0120
|             |  |                  |    |  +------| (99.3/100)
|             |  |                  |    |  |      |  +**Amphisphaeria_xishuangbannaense_KUNCC_23_15524
|             |  |                  |    |  |      +--| (88.9/100)
|             |  |                  |    |  |         +**Amphisphaeria_xishuangbannaense_KUNCC_23_15525
|             |  |                  |    +--| (8.1/70)
|             |  |                  |       +----------Amphisphaeria_uniseptata_CBS_114967_
|             |  |               +--| (90.9/97)
|             |  |               |  |        +**Amphisphaeria_orixae_GZCC_22_2031_
|             |  |               |  +--------| (100/100)
|             |  |               |           +--Amphisphaeria_orixae_GZCC_22_2032_
|             |  |            +--| (28.2/45)
|             |  |            |  |           +**Amphisphaeria_fuckelii_CBS_140409_
|             |  |            |  |        +--| (89.5/100)
|             |  |            |  |        |  +**Amphisphaeria_fuckelii_WU_33555
|             |  |            |  |     +--| (91.6/100)
|             |  |            |  |     |  |    +**Amphisphaeria_qujingensis_KUMCC_19_0186_
|             |  |            |  |     |  +----| (99.8/100)
|             |  |            |  |     |       +**Amphisphaeria_qujingensis_KUMCC_19_0187_
|             |  |            |  |  +--| (12.3/65)
|             |  |            |  |  |  +--------M14
|             |  |            |  +--| (96/92)
|             |  |            |     |  +---------------Amphisphaeria_hongheensis_MHZU_24_0515
|             |  |            |     +--| (88.8/92)
|             |  |            |        |                         +**Amphisphaeria_kunmingensis_KUNCC_23_15522
|             |  |            |        |      +------------------| (100/100)
|             |  |            |        |      |                  +**Amphisphaeria_kunmingensis_KUNCC_23_15523
|             |  |            |        +------| (97/100)
|             |  |            |               |                        +**Amphisphaeria_micheliae_HKAS_107012_
|             |  |            |               |                     +**| (0/86)
|             |  |            |               |                     |  +**Amphisphaeria_micheliae_MFLU_20_0172_
|             |  |            |               |                  +**| (0/52)
|             |  |            |               |                  |  |  +--Amphisphaeria_micheliae_UESTCC_23_0123
|             |  |            |               |                  |  +--| (92.9/99)
|             |  |            |               |                  |     +**Amphisphaeria_micheliae_UESTCC_23_0125
|             |  |            |               |               +--| (81.4/92)
|             |  |            |               |               |  +**LS091
|             |  |            |               |            +--| (97.4/73)
|             |  |            |               |            |  |  +--Amphisphaeria_micheliae_UESTCC_23_0124
|             |  |            |               |            |  +--| (46.5/90)
|             |  |            |               |            |     +**T_7
|             |  |            |               |         +--| (96.4/72)
|             |  |            |               |         |  +**Amphisphaeria_micheliae_MFLUCC_21_0207
|             |  |            |               |      +--| (53.2/69)
|             |  |            |               |      |  |    +**Amphisphaeria_sambuci_CBS_131707_
|             |  |            |               |      |  +----| (99.7/100)
|             |  |            |               |      |       +**Amphisphaeria_sambuci_WU_33557
|             |  |            |               +------| (97.9/100)
|             |  |            |                      +---Z_E15
|             |  |     +------| (99.7/100)
|             |  |     |      +------Amphisphaeria_neoaquatica_MFLUCC_14_0045_
|             |  |  +**| (0/58)
|             |  |  |  +-------------------Amphisphaeria_parvispora_MFLU_18_0767_
|             |  +--| (34.9/51)
|             |     +---------------------Amphisphaeria_mangrovei_PUFD37
+-------------| (100/100)
              |                    +**Amphisphaeria_guttulata_MFLU_22_0052
              |              +-----| (100/100)
              |              |     +**Amphisphaeria_guttulata_MFLU_22_0078
              |           +--| (81.1/96)
              |           |  |      +**Amphisphaeria_karsti_GZAAS_20_0147_
              |           |  |   +--| (99.9/100)
              |           |  |   |  +--Amphisphaeria_karsti_GZAAS_20_148
              |           |  +---| (100/100)
              |           |      |   +---------Amphisphaeria_yunnanensis_KUMCC_19_0188_
              |           |      +---| (99.3/100)
              |           |          +------Amphisphaeria_yunnanensis_KUMCC_19_0189_
              |        +--| (58/64)
              |        |  +----------------Amphisphaeria_sp_KoLRI_053241
              |     +--| (85.2/67)
              |     |  |              +**Amphisphaeria_shangrilaensis_HKAS_130272
              |     |  |   +----------| (100/100)
              |     |  |   |          +**Amphisphaeria_shangrilaensis_HKAS_130273
              |     |  +---| (96.9/100)
              |     |      +-----Amphisphaeria_sorbi_MFLUCC_13_0721_
              |  +--| (91.1/70)
              |  |  |                 +--Amphisphaeria_hydei_CMUB_40016_
              |  |  |     +-----------| (100/100)
              |  |  |     |           +**Amphisphaeria_hydei_MFLU_23_0412_
              |  |  |  +--| (76.6/93)
              |  |  |  |  +-------------------Amphisphaeria_thailandica_MFLU_18_0794_
              |  |  +--| (83.7/68)
              |  |     +----------------Amphisphaeria_umbrina_HKUCC_994
              +--| (89.7/93)
                 |        +**Amphisphaeria_magna_HKAS_130270
                 +--------| (100/100)
                          +**Amphisphaeria_magna_HKAS_130271

Tree in newick format:

(Amphisphaeria_acericola_MFLU_16_2479_:0.0399010265,Amphisphaeria_acericola_MFLUCC_14_0842_:0.0000027645,(((((((Amphisphaeria_ailaoshanensis_KUNCC_23_15520:0.0000023007,Amphisphaeria_ailaoshanensis_KUNCC_23_15521:0.0000029495)100/100:0.7392844737,(Amphisphaeria_chiangmaiensis_CMUB_40017_:0.0000024286,Amphisphaeria_chiangmaiensis_MFLU_23_0411_:0.0000029495)100/100:0.6947833404)70.3/49:0.0696475607,((Amphisphaeria_hibiscicola_HKAS_136910:0.6424757200,Amphisphaeria_umbrina_PRA_JV24328:0.3191767509)86.1/85:0.1084821589,Z_G:0.6529432391)84.2/46:0.0838395269)36.2/17:0.0408721982,(Amphisphaeria_flava_MFLU_18_0102_:0.4097000546,(Z_N:0.0308737694,Z_N2:0.0000029495)98.8/100:0.2800033604)100/100:0.4573243061)30.6/44:0.0344078447,(((((Amphisphaeria_curvaticonidia_HKAS102288_:0.0004241811,Amphisphaeria_curvaticonidia_MFLU_18_0789_:0.0080617556)100/100:0.2980607671,(Z_B:0.0539303888,Z_B2:0.0000029495)95.9/100:0.1041774242)98.9/100:0.2401314892,(Amphisphaeria_falcata_CGMCC3.23740:0.6629931809,(Amphisphaeria_sp_RL_2023b_CGMCC_3_24960:0.4738899157,Amphisphaeria_sp_RL_2023b_UESTCC_23_0122:0.2860665283)100/100:0.7338081779)88.3/99:0.2193027378)87.8/96:0.1744006620,((((Beltrania_rhombica_CBS_123_58_:0.3464089409,Beltraniopsis_longiconidiophora_MFLUCC_17_2139_:0.3039007927)62.3/95:0.0989581170,Beltraniella_endiandrae_CBS_137976_:0.1727602922)99.6/100:0.4037326615,Pidoplitchkoviella_terricola_CBS_180_77_:0.3708859298)97.8/100:0.3382064005,(Neoarthrinium_moseri_CBS_164_80_:0.0000023783,Neoarthrinium_trachycarpi_CFCC_53039_:0.1395609926)98.9/100:0.3301033722)91.2/85:0.1737471923)81.4/62:0.0545138456,(C1:0.0078530097,C2:0.0444913156)100/100:0.5136895262)86.5/51:0.0443881936)58.8/48:0.0671487057,(((((((Amphisphaeria_camelliae_HKAS_107021_:0.2792841154,Amphisphaeria_camelliae_MFLU_20_0181_:0.2887188708)100/100:0.1943107364,(((Amphisphaeria_sp_RL_2023a_CGMCC_3_24959:0.0000028949,Amphisphaeria_sp_RL_2023a_UESTCC_23_0120:0.0092376412)90.8/100:0.1244517870,(Amphisphaeria_xishuangbannaense_KUNCC_23_15524:0.0000029495,Amphisphaeria_xishuangbannaense_KUNCC_23_15525:0.0000029495)88.9/100:0.0461508262)99.3/100:0.2977214966,Amphisphaeria_uniseptata_CBS_114967_:0.4458019659)8.1/70:0.0594407923)97.3/100:0.2144556307,(Amphisphaeria_orixae_GZCC_22_2031_:0.0000029495,Amphisphaeria_orixae_GZCC_22_2032_:0.0222378166)100/100:0.3532752311)90.9/97:0.1036994044,((((Amphisphaeria_fuckelii_CBS_140409_:0.0000022978,Amphisphaeria_fuckelii_WU_33555:0.0000029495)89.5/100:0.0638380653,(Amphisphaeria_qujingensis_KUMCC_19_0186_:0.0000029495,Amphisphaeria_qujingensis_KUMCC_19_0187_:0.0000029538)99.8/100:0.2040237920)91.6/100:0.1175565062,M14:0.3552822688)12.3/65:0.0522651172,(Amphisphaeria_hongheensis_MHZU_24_0515:0.6266358071,((Amphisphaeria_kunmingensis_KUNCC_23_15522:0.0000028864,Amphisphaeria_kunmingensis_KUNCC_23_15523:0.0000021478)100/100:0.7447231807,(((((((Amphisphaeria_micheliae_HKAS_107012_:0.0000020225,Amphisphaeria_micheliae_MFLU_20_0172_:0.0000029495)0/86:0.0000024930,(Amphisphaeria_micheliae_UESTCC_23_0123:0.0087961935,Amphisphaeria_micheliae_UESTCC_23_0125:0.0000022329)92.9/99:0.0107485331)0/52:0.0000021202,LS091:0.0000029495)81.4/92:0.0141873503,(Amphisphaeria_micheliae_UESTCC_23_0124:0.0061658474,T_7:0.0000024409)46.5/90:0.0074678262)97.4/73:0.0777899010,Amphisphaeria_micheliae_MFLUCC_21_0207:0.0000024343)96.4/72:0.0892481488,(Amphisphaeria_sambuci_CBS_131707_:0.0000029457,Amphisphaeria_sambuci_WU_33557:0.0000029495)99.7/100:0.1972770758)53.2/69:0.0229995435,Z_E15:0.1945315799)97.9/100:0.2993073901)97/100:0.2865918869)88.8/92:0.0762212755)96/92:0.1025580489)28.2/45:0.0636946561,Amphisphaeria_neoaquatica_MFLUCC_14_0045_:0.3070883296)99.7/100:0.2893811305,Amphisphaeria_parvispora_MFLU_18_0767_:0.8066801779)0/58:0.0000023153,Amphisphaeria_mangrovei_PUFD37:0.8888160582)34.9/51:0.0496959200)73.2/86:0.0237149060,((((((Amphisphaeria_guttulata_MFLU_22_0052:0.0000029495,Amphisphaeria_guttulata_MFLU_22_0078:0.0000026579)100/100:0.2648058380,((Amphisphaeria_karsti_GZAAS_20_0147_:0.0000029495,Amphisphaeria_karsti_GZAAS_20_148:0.0054813010)99.9/100:0.1484438594,(Amphisphaeria_yunnanensis_KUMCC_19_0188_:0.4207036922,Amphisphaeria_yunnanensis_KUMCC_19_0189_:0.2832746960)99.3/100:0.1580793052)100/100:0.1913226197)81.1/96:0.0401177535,Amphisphaeria_sp_KoLRI_053241:0.6946587086)58/64:0.0174192250,((Amphisphaeria_shangrilaensis_HKAS_130272:0.0000029495,Amphisphaeria_shangrilaensis_HKAS_130273:0.0000029495)100/100:0.4534675335,Amphisphaeria_sorbi_MFLUCC_13_0721_:0.2601620598)96.9/100:0.1709269942)85.2/67:0.0238908036,(((Amphisphaeria_hydei_CMUB_40016_:0.0007241542,Amphisphaeria_hydei_MFLU_23_0412_:0.0000027103)100/100:0.4859527197,Amphisphaeria_thailandica_MFLU_18_0794_:0.7862301587)76.6/93:0.0571613244,Amphisphaeria_umbrina_HKUCC_994:0.6924820561)83.7/68:0.0691843856)91.1/70:0.0719915528,(Amphisphaeria_magna_HKAS_130270:0.0000021723,Amphisphaeria_magna_HKAS_130271:0.0000023915)100/100:0.3713945503)89.7/93:0.1053319909)100/100:0.5489685280);

CONSENSUS TREE
--------------

Consensus tree is constructed from 1000bootstrap trees
Log-likelihood of consensus tree: -40972.258254
Robinson-Foulds distance between ML tree and consensus tree: 4

Branches with support >0.000000% are kept (extended consensus)
Branch lengths are optimized by maximum likelihood on original alignment
Numbers in parentheses are bootstrap supports (%)

+--Amphisphaeria_acericola_MFLU_16_2479_
|
+--Amphisphaeria_acericola_MFLUCC_14_0842_
|
|                                            +--Amphisphaeria_ailaoshanensis_KUNCC_23_15520
|                         +------------------| (100)
|                         |                  +--Amphisphaeria_ailaoshanensis_KUNCC_23_15521
|                      +--| (49)
|                      |  |                 +--Amphisphaeria_chiangmaiensis_CMUB_40017_
|                      |  +-----------------| (100)
|                      |                    +--Amphisphaeria_chiangmaiensis_MFLU_23_0411_
|                   +--| (44)
|                   |  |             +---------Amphisphaeria_flava_MFLU_18_0102_
|                   |  |  +----------| (100)
|                   |  |  |          |     +--Z_N
|                   |  |  |          +-----| (100)
|                   |  |  |                +--Z_N2
|                   |  +--| (55)
|                   |     |     +----------------Amphisphaeria_hibiscicola_HKAS_136910
|                   |     |  +--| (85)
|                   |     |  |  +------Amphisphaeria_umbrina_PRA_JV24328
|                   |     +--| (46)
|                   |        +---------------Z_G
|                +--| (48)
|                |  |                      +--Amphisphaeria_curvaticonidia_HKAS102288_
|                |  |               +------| (100)
|                |  |               |      +--Amphisphaeria_curvaticonidia_MFLU_18_0789_
|                |  |         +-----| (100)
|                |  |         |     |  +--Z_B
|                |  |         |     +--| (100)
|                |  |         |        +--Z_B2
|                |  |     +---| (96)
|                |  |     |   |    +----------------Amphisphaeria_falcata_CGMCC3.23740
|                |  |     |   +----| (99)
|                |  |     |        |                  +-----------Amphisphaeria_sp_RL_2023b_CGMCC_3_24960
|                |  |     |        +------------------| (100)
|                |  |     |                           +------Amphisphaeria_sp_RL_2023b_UESTCC_23_0122
|                |  |  +--| (62)
|                |  |  |  |                        +-------Beltrania_rhombica_CBS_123_58_
|                |  |  |  |                     +--| (95)
|                |  |  |  |                     |  +------Beltraniopsis_longiconidiophora_MFLUCC_17_2139_
|                |  |  |  |           +---------| (100)
|                |  |  |  |           |         +---Beltraniella_endiandrae_CBS_137976_
|                |  |  |  |   +-------| (100)
|                |  |  |  |   |       +--------Pidoplitchkoviella_terricola_CBS_180_77_
|                |  |  |  +---| (85)
|                |  |  |      |       +--Neoarthrinium_moseri_CBS_164_80_
|                |  |  |      +-------| (100)
|                |  |  |              +--Neoarthrinium_trachycarpi_CFCC_53039_
|                |  +--| (51)
|                |     |            +--C1
|                |     +------------| (100)
|                |                  +--C2
|             +--| (86)
|             |  |                         +------Amphisphaeria_camelliae_HKAS_107021_
|             |  |                     +---| (100)
|             |  |                     |   +------Amphisphaeria_camelliae_MFLU_20_0181_
|             |  |                +----| (100)
|             |  |                |    |            +--Amphisphaeria_sp_RL_2023a_CGMCC_3_24959
|             |  |                |    |         +--| (100)
|             |  |                |    |         |  +--Amphisphaeria_sp_RL_2023a_UESTCC_23_0120
|             |  |                |    |  +------| (100)
|             |  |                |    |  |      |  +--Amphisphaeria_xishuangbannaense_KUNCC_23_15524
|             |  |                |    |  |      +--| (100)
|             |  |                |    |  |         +--Amphisphaeria_xishuangbannaense_KUNCC_23_15525
|             |  |                |    +--| (70)
|             |  |                |       +----------Amphisphaeria_uniseptata_CBS_114967_
|             |  |             +--| (97)
|             |  |             |  |        +--Amphisphaeria_orixae_GZCC_22_2031_
|             |  |             |  +--------| (100)
|             |  |             |           +--Amphisphaeria_orixae_GZCC_22_2032_
|             |  |     +-------| (100)
|             |  |     |       |              +--Amphisphaeria_fuckelii_CBS_140409_
|             |  |     |       |           +--| (100)
|             |  |     |       |           |  +--Amphisphaeria_fuckelii_WU_33555
|             |  |     |       |        +--| (100)
|             |  |     |       |        |  |    +--Amphisphaeria_qujingensis_KUMCC_19_0186_
|             |  |     |       |        |  +----| (100)
|             |  |     |       |        |       +--Amphisphaeria_qujingensis_KUMCC_19_0187_
|             |  |     |       |     +--| (65)
|             |  |     |       |     |  +--------M14
|             |  |     |       |  +--| (92)
|             |  |     |       |  |  |  +--------------Amphisphaeria_hongheensis_MHZU_24_0515
|             |  |     |       |  |  +--| (92)
|             |  |     |       |  |     |                         +--Amphisphaeria_kunmingensis_KUNCC_23_15522
|             |  |     |       |  |     |      +------------------| (100)
|             |  |     |       |  |     |      |                  +--Amphisphaeria_kunmingensis_KUNCC_23_15523
|             |  |     |       |  |     +------| (100)
|             |  |     |       |  |            |                        +--Amphisphaeria_micheliae_HKAS_107012_
|             |  |     |       |  |            |                     +--| (86)
|             |  |     |       |  |            |                     |  +--Amphisphaeria_micheliae_MFLU_20_0172_
|             |  |     |       |  |            |                  +--| (52)
|             |  |     |       |  |            |                  |  |  +--Amphisphaeria_micheliae_UESTCC_23_0123
|             |  |     |       |  |            |                  |  +--| (99)
|             |  |     |       |  |            |                  |     +--Amphisphaeria_micheliae_UESTCC_23_0125
|             |  |     |       |  |            |               +--| (92)
|             |  |     |       |  |            |               |  +--LS091
|             |  |     |       |  |            |            +--| (73)
|             |  |     |       |  |            |            |  |  +--Amphisphaeria_micheliae_UESTCC_23_0124
|             |  |     |       |  |            |            |  +--| (90)
|             |  |     |       |  |            |            |     +--T_7
|             |  |     |       |  |            |         +--| (72)
|             |  |     |       |  |            |         |  +--Amphisphaeria_micheliae_MFLUCC_21_0207
|             |  |     |       |  |            |      +--| (69)
|             |  |     |       |  |            |      |  |    +--Amphisphaeria_sambuci_CBS_131707_
|             |  |     |       |  |            |      |  +----| (100)
|             |  |     |       |  |            |      |       +--Amphisphaeria_sambuci_WU_33557
|             |  |     |       |  |            +------| (100)
|             |  |     |       |  |                   +----Z_E15
|             |  |     |       +--| (51)
|             |  |     |          +-------Amphisphaeria_neoaquatica_MFLUCC_14_0045_
|             |  |  +--| (58)
|             |  |  |  +-------------------Amphisphaeria_parvispora_MFLU_18_0767_
|             |  +--| (51)
|             |     +---------------------Amphisphaeria_mangrovei_PUFD37
+-------------| (100)
              |                    +--Amphisphaeria_guttulata_MFLU_22_0052
              |              +-----| (100)
              |              |     +--Amphisphaeria_guttulata_MFLU_22_0078
              |           +--| (96)
              |           |  |      +--Amphisphaeria_karsti_GZAAS_20_0147_
              |           |  |   +--| (100)
              |           |  |   |  +--Amphisphaeria_karsti_GZAAS_20_148
              |           |  +---| (100)
              |           |      |   +---------Amphisphaeria_yunnanensis_KUMCC_19_0188_
              |           |      +---| (100)
              |           |          +------Amphisphaeria_yunnanensis_KUMCC_19_0189_
              |        +--| (64)
              |        |  +----------------Amphisphaeria_sp_KoLRI_053241
              |     +--| (67)
              |     |  |              +--Amphisphaeria_shangrilaensis_HKAS_130272
              |     |  |   +----------| (100)
              |     |  |   |          +--Amphisphaeria_shangrilaensis_HKAS_130273
              |     |  +---| (100)
              |     |      +-----Amphisphaeria_sorbi_MFLUCC_13_0721_
              |  +--| (70)
              |  |  |                 +--Amphisphaeria_hydei_CMUB_40016_
              |  |  |     +-----------| (100)
              |  |  |     |           +--Amphisphaeria_hydei_MFLU_23_0412_
              |  |  |  +--| (93)
              |  |  |  |  +-------------------Amphisphaeria_thailandica_MFLU_18_0794_
              |  |  +--| (68)
              |  |     +----------------Amphisphaeria_umbrina_HKUCC_994
              +--| (93)
                 |        +--Amphisphaeria_magna_HKAS_130270
                 +--------| (100)
                          +--Amphisphaeria_magna_HKAS_130271


Consensus tree in newick format: 

(Amphisphaeria_acericola_MFLU_16_2479_:0.0403635917,Amphisphaeria_acericola_MFLUCC_14_0842_:0.0000029592,((((((Amphisphaeria_ailaoshanensis_KUNCC_23_15520:0.0000029500,Amphisphaeria_ailaoshanensis_KUNCC_23_15521:0.0000029500)100:0.7573033853,(Amphisphaeria_chiangmaiensis_CMUB_40017_:0.0000025870,Amphisphaeria_chiangmaiensis_MFLU_23_0411_:0.0000029500)100:0.7146672112)49:0.0720514685,((Amphisphaeria_flava_MFLU_18_0102_:0.4251909277,(Z_N:0.0309902617,Z_N2:0.0000029500)100:0.2709407369)100:0.4424025655,((Amphisphaeria_hibiscicola_HKAS_136910:0.6710161755,Amphisphaeria_umbrina_PRA_JV24328:0.3031868752)85:0.0940734947,Z_G:0.6580036945)46:0.0993834140)55:0.0397055455)44:0.0429121800,(((((Amphisphaeria_curvaticonidia_HKAS102288_:0.0004034412,Amphisphaeria_curvaticonidia_MFLU_18_0789_:0.0081429601)100:0.3011702157,(Z_B:0.0543945307,Z_B2:0.0000029500)100:0.1035998123)100:0.2456422887,(Amphisphaeria_falcata_CGMCC3.23740:0.6706361585,(Amphisphaeria_sp_RL_2023b_CGMCC_3_24960:0.4762171136,Amphisphaeria_sp_RL_2023b_UESTCC_23_0122:0.2884042525)100:0.7479630639)99:0.2133900494)96:0.1787219645,((((Beltrania_rhombica_CBS_123_58_:0.3498305619,Beltraniopsis_longiconidiophora_MFLUCC_17_2139_:0.3070310962)95:0.1001994168,Beltraniella_endiandrae_CBS_137976_:0.1738836385)100:0.4094384140,Pidoplitchkoviella_terricola_CBS_180_77_:0.3741459056)100:0.3373650677,(Neoarthrinium_moseri_CBS_164_80_:0.0000023392,Neoarthrinium_trachycarpi_CFCC_53039_:0.1407904567)100:0.3389357982)85:0.1706540995)62:0.0504839128,(C1:0.0079208775,C2:0.0448330075)100:0.5209301592)51:0.0459145456)48:0.0616154904,((((((Amphisphaeria_camelliae_HKAS_107021_:0.2791578176,Amphisphaeria_camelliae_MFLU_20_0181_:0.2910836556)100:0.1959269184,(((Amphisphaeria_sp_RL_2023a_CGMCC_3_24959:0.0000028757,Amphisphaeria_sp_RL_2023a_UESTCC_23_0120:0.0093787914)100:0.1260530495,(Amphisphaeria_xishuangbannaense_KUNCC_23_15524:0.0000029500,Amphisphaeria_xishuangbannaense_KUNCC_23_15525:0.0000029500)100:0.0468876165)100:0.2999971023,Amphisphaeria_uniseptata_CBS_114967_:0.4490639734)70:0.0592316315)100:0.2152638745,(Amphisphaeria_orixae_GZCC_22_2031_:0.0000029543,Amphisphaeria_orixae_GZCC_22_2032_:0.0224495986)100:0.3597478104)97:0.0985097523,(((((Amphisphaeria_fuckelii_CBS_140409_:0.0000023626,Amphisphaeria_fuckelii_WU_33555:0.0000029500)100:0.0642181748,(Amphisphaeria_qujingensis_KUMCC_19_0186_:0.0000029500,Amphisphaeria_qujingensis_KUMCC_19_0187_:0.0000029543)100:0.2070738160)100:0.1164142195,M14:0.3600314176)65:0.0518922382,(Amphisphaeria_hongheensis_MHZU_24_0515:0.6274681343,((Amphisphaeria_kunmingensis_KUNCC_23_15522:0.0000029500,Amphisphaeria_kunmingensis_KUNCC_23_15523:0.0000029500)100:0.7575657443,(((((((Amphisphaeria_micheliae_HKAS_107012_:0.0000020115,Amphisphaeria_micheliae_MFLU_20_0172_:0.0000029500)86:0.0000022461,(Amphisphaeria_micheliae_UESTCC_23_0123:0.0089433187,Amphisphaeria_micheliae_UESTCC_23_0125:0.0000022318)99:0.0108496395)52:0.0000020252,LS091:0.0000029500)92:0.0143288846,(Amphisphaeria_micheliae_UESTCC_23_0124:0.0062542689,T_7:0.0000024770)90:0.0075956647)73:0.0789411899,Amphisphaeria_micheliae_MFLUCC_21_0207:0.0000029500)72:0.0877374586,(Amphisphaeria_sambuci_CBS_131707_:0.0000029644,Amphisphaeria_sambuci_WU_33557:0.0000029500)100:0.1993760690)69:0.0225644703,Z_E15:0.1971695735)100:0.2903247005)100:0.3020576987)92:0.0778985188)92:0.0798267684,Amphisphaeria_neoaquatica_MFLUCC_14_0045_:0.3288273215)51:0.0414194879)100:0.3392459924,Amphisphaeria_parvispora_MFLU_18_0767_:0.8198268755)58:0.0000022160,Amphisphaeria_mangrovei_PUFD37:0.9023524297)51:0.0472355605)86:0.0288041149,((((((Amphisphaeria_guttulata_MFLU_22_0052:0.0000029500,Amphisphaeria_guttulata_MFLU_22_0078:0.0000024122)100:0.2663102858,((Amphisphaeria_karsti_GZAAS_20_0147_:0.0000029500,Amphisphaeria_karsti_GZAAS_20_148:0.0055276264)100:0.1489179966,(Amphisphaeria_yunnanensis_KUMCC_19_0188_:0.4240933223,Amphisphaeria_yunnanensis_KUMCC_19_0189_:0.2856027862)100:0.1598032990)100:0.1928522649)96:0.0399053364,Amphisphaeria_sp_KoLRI_053241:0.7045846103)64:0.0176694329,((Amphisphaeria_shangrilaensis_HKAS_130272:0.0000029500,Amphisphaeria_shangrilaensis_HKAS_130273:0.0000029500)100:0.4584610472,Amphisphaeria_sorbi_MFLUCC_13_0721_:0.2628421458)100:0.1739790753)67:0.0245326403,(((Amphisphaeria_hydei_CMUB_40016_:0.0007248964,Amphisphaeria_hydei_MFLU_23_0412_:0.0000028494)100:0.4881192211,Amphisphaeria_thailandica_MFLU_18_0794_:0.7941987790)93:0.0573602611,Amphisphaeria_umbrina_HKUCC_994:0.6995053869)68:0.0676702971)70:0.0744555247,(Amphisphaeria_magna_HKAS_130270:0.0000029500,Amphisphaeria_magna_HKAS_130271:0.0000029500)100:0.3765738793)93:0.1032328853)100:0.5587313568);

TIME STAMP
----------

Date and time: Thu Jul 24 23:55:50 2025
Total CPU time used: 682.156 seconds (0h:11m:22s)
Total wall-clock time used: 686.8573911 seconds (0h:11m:26s)
