# Supplementary material for: ﻿The addition of six novel species and a new record of Amphisphaeria from northern Thailand
Source: MycoKeys. 2025 Nov 14;125:1–31. doi: 10.3897/mycokeys.125.163523 (PMC12639359; doi:10.3897/mycokeys.125.163523)
Supplement: Supplementary material 1 — Supplementary data [file mycokeys-125-001-s001.zip › LSU AND ITS CB supplementary file/ML/guest/250724234103/ALL_TRIMAL.fas.alter.phy.log]

IQ-TREE multicore version 1.6.12 for Linux 64-bit built Aug 15 2019
Developed by Bui Quang Minh, Nguyen Lam Tung, Olga Chernomor,
Heiko Schmidt, Dominik Schrempf, Michael Woodhams.

Host:    cox (AVX, FMA3, 997 GB RAM)
Command: ../../iqtree -s ALL_TRIMAL.fas.alter.phy -m TEST -bb 1000 -alrt 1000
Seed:    353028 (Using SPRNG - Scalable Parallel Random Number Generator)
Time:    Thu Jul 24 23:41:05 2025
Kernel:  AVX+FMA - 1 threads (48 CPU cores detected)

HINT: Use -nt option to specify number of threads because your CPU has 48 cores!
HINT: -nt AUTO will automatically determine the best number of threads to use.

Reading alignment file ALL_TRIMAL.fas.alter.phy ... Phylip format detected
Alignment most likely contains DNA/RNA sequences
WARNING: 6 sites contain only gaps or ambiguous characters.
Alignment has 74 sequences with 3991 columns, 2442 distinct patterns
1904 parsimony-informative, 305 singleton sites, 1782 constant sites
                                                 Gap/Ambiguity  Composition  p-value
   1  Amphisphaeria_acericola_MFLU_16_2479_             69.06%    passed     40.55%
   2  Amphisphaeria_acericola_MFLUCC_14_0842_           67.30%    passed     47.25%
   3  Amphisphaeria_ailaoshanensis_KUNCC_23_15520       67.70%    passed     22.26%
   4  Amphisphaeria_ailaoshanensis_KUNCC_23_15521       67.70%    passed     22.26%
   5  Amphisphaeria_camelliae_HKAS_107021_              13.36%    failed      0.09%
   6  Amphisphaeria_camelliae_MFLU_20_0181_             13.33%    failed      0.09%
   7  Amphisphaeria_chiangmaiensis_CMUB_40017_          38.41%    passed     29.17%
   8  Amphisphaeria_chiangmaiensis_MFLU_23_0411_        62.52%    passed     42.46%
   9  Amphisphaeria_curvaticonidia_HKAS102288_          37.48%    passed      8.54%
  10  Amphisphaeria_curvaticonidia_MFLU_18_0789_        36.51%    passed      8.12%
  11  Amphisphaeria_falcata_CGMCC3.23740                38.04%    passed     12.88%
  12  Amphisphaeria_flava_MFLU_18_0102_                 43.62%    passed     47.72%
  13  Amphisphaeria_fuckelii_CBS_140409_                44.88%    failed      0.01%
  14  Amphisphaeria_fuckelii_WU_33555                   84.26%    passed      5.97%
  15  Amphisphaeria_guttulata_MFLU_22_0052              85.94%    passed      8.52%
  16  Amphisphaeria_guttulata_MFLU_22_0078              55.42%    passed     41.05%
  17  Amphisphaeria_hibiscicola_HKAS_136910             54.40%    passed     73.71%
  18  Amphisphaeria_hongheensis_MHZU_24_0515             6.21%    failed      4.49%
  19  Amphisphaeria_hydei_CMUB_40016_                    8.09%    failed      0.16%
  20  Amphisphaeria_hydei_MFLU_23_0412_                  8.09%    failed      0.16%
  21  Amphisphaeria_karsti_GZAAS_20_0147_               55.60%    passed     56.19%
  22  Amphisphaeria_karsti_GZAAS_20_148                 55.12%    passed     51.73%
  23  Amphisphaeria_kunmingensis_KUNCC_23_15522         68.53%    passed      5.17%
  24  Amphisphaeria_kunmingensis_KUNCC_23_15523         68.53%    passed      5.17%
  25  Amphisphaeria_magna_HKAS_130270                   67.98%    passed      9.70%
  26  Amphisphaeria_magna_HKAS_130271                   67.98%    passed      9.70%
  27  Amphisphaeria_mangrovei_PUFD37                    65.42%    passed     29.67%
  28  Amphisphaeria_micheliae_HKAS_107012_              15.33%    failed      0.01%
  29  Amphisphaeria_micheliae_MFLU_20_0172_             41.62%    passed     88.07%
  30  Amphisphaeria_micheliae_MFLUCC_21_0207            62.39%    passed     11.06%
  31  Amphisphaeria_micheliae_UESTCC_23_0123            64.57%    passed     12.52%
  32  Amphisphaeria_micheliae_UESTCC_23_0124            58.96%    passed     43.80%
  33  Amphisphaeria_micheliae_UESTCC_23_0125            45.23%    passed     63.08%
  34  Amphisphaeria_neoaquatica_MFLUCC_14_0045_         69.71%    passed      5.37%
  35  Amphisphaeria_orixae_GZCC_22_2031_                66.07%    passed     19.65%
  36  Amphisphaeria_orixae_GZCC_22_2032_                66.60%    passed     21.78%
  37  Amphisphaeria_parvispora_MFLU_18_0767_            14.73%    failed      0.03%
  38  Amphisphaeria_qujingensis_KUMCC_19_0186_          52.24%    passed     22.65%
  39  Amphisphaeria_qujingensis_KUMCC_19_0187_          51.42%    passed     22.05%
  40  Amphisphaeria_sambuci_CBS_131707_                 29.42%    passed      5.13%
  41  Amphisphaeria_sambuci_WU_33557                    85.37%    passed     23.55%
  42  Amphisphaeria_shangrilaensis_HKAS_130272          67.75%    failed      4.97%
  43  Amphisphaeria_shangrilaensis_HKAS_130273          67.75%    failed      4.97%
  44  Amphisphaeria_sorbi_MFLUCC_13_0721_               72.84%    passed      6.22%
  45  Amphisphaeria_sp_KoLRI_053241                     85.04%    failed      0.71%
  46  Amphisphaeria_sp_RL_2023a_CGMCC_3_24959           53.80%    passed     85.61%
  47  Amphisphaeria_sp_RL_2023a_UESTCC_23_0120          65.67%    passed     79.97%
  48  Amphisphaeria_sp_RL_2023b_CGMCC_3_24960           35.71%    passed      5.25%
  49  Amphisphaeria_sp_RL_2023b_UESTCC_23_0122          36.31%    passed      9.44%
  50  Amphisphaeria_thailandica_MFLU_18_0794_           23.35%    passed     55.92%
  51  Amphisphaeria_umbrina_HKUCC_994                   65.62%    passed     19.59%
  52  Amphisphaeria_umbrina_PRA_JV24328                 85.34%    passed      5.71%
  53  Amphisphaeria_uniseptata_CBS_114967_              29.12%    passed      5.74%
  54  Amphisphaeria_xishuangbannaense_KUNCC_23_15524    68.30%    passed     55.09%
  55  Amphisphaeria_xishuangbannaense_KUNCC_23_15525    68.30%    passed     55.09%
  56  Amphisphaeria_yunnanensis_KUMCC_19_0188_          52.47%    passed     26.17%
  57  Amphisphaeria_yunnanensis_KUMCC_19_0189_          52.44%    passed     53.17%
  58  Beltrania_rhombica_CBS_123_58_                    25.71%    failed      0.00%
  59  Beltraniella_endiandrae_CBS_137976_               64.07%    passed      7.65%
  60  Beltraniopsis_longiconidiophora_MFLUCC_17_2139_   65.52%    failed      2.18%
  61  C1                                                55.65%    passed     20.33%
  62  C2                                                55.93%    passed     16.22%
  63  LS091                                             36.71%    passed     55.55%
  64  M14                                               56.33%    passed     28.73%
  65  Neoarthrinium_moseri_CBS_164_80_                  65.15%    failed      0.71%
  66  Neoarthrinium_trachycarpi_CFCC_53039_             86.19%    failed      1.69%
  67  Pidoplitchkoviella_terricola_CBS_180_77_          66.10%    passed      5.41%
  68  T_7                                               56.40%    passed     51.04%
  69  Z_B                                               54.97%    passed     41.16%
  70  Z_B2                                              85.44%    passed     16.20%
  71  Z_E15                                             57.18%    passed     47.01%
  72  Z_G                                               55.60%    passed     31.24%
  73  Z_N                                               56.10%    passed     48.38%
  74  Z_N2                                              85.94%    passed     11.92%
WARNING: 52 sequences contain more than 50% gaps/ambiguity
****  TOTAL                                             54.51%  15 sequences failed composition chi2 test (p-value<5%; df=3)
NOTE: Amphisphaeria_ailaoshanensis_KUNCC_23_15521 is identical to Amphisphaeria_ailaoshanensis_KUNCC_23_15520 but kept for subsequent analysis
NOTE: Amphisphaeria_kunmingensis_KUNCC_23_15523 is identical to Amphisphaeria_kunmingensis_KUNCC_23_15522 but kept for subsequent analysis
NOTE: Amphisphaeria_magna_HKAS_130271 is identical to Amphisphaeria_magna_HKAS_130270 but kept for subsequent analysis
NOTE: Amphisphaeria_shangrilaensis_HKAS_130273 is identical to Amphisphaeria_shangrilaensis_HKAS_130272 but kept for subsequent analysis
NOTE: Amphisphaeria_xishuangbannaense_KUNCC_23_15525 is identical to Amphisphaeria_xishuangbannaense_KUNCC_23_15524 but kept for subsequent analysis


Create initial parsimony tree by phylogenetic likelihood library (PLL)... 0.040 seconds
NOTE: ModelFinder requires 32 MB RAM!
ModelFinder will test 88 DNA models (sample size: 3991) ...
 No. Model         -LnL         df  AIC          AICc         BIC
  1  JC            48882.570    145 98055.140    98066.152    98967.451
  2  JC+I          43925.812    146 88143.625    88154.791    89062.227
  3  JC+G4         41607.097    146 83506.194    83517.361    84424.797
  4  JC+I+G4       41587.410    147 83468.821    83480.143    84393.715
  5  F81+F         48898.544    148 98093.088    98104.568    99024.274
  6  F81+F+I       43958.910    149 88215.819    88227.457    89153.297
  7  F81+F+G4      41669.185    149 83636.369    83648.007    84573.847
  8  F81+F+I+G4    41647.500    150 83595.000    83606.797    84538.769
  9  K2P           48641.960    146 97575.920    97587.086    98494.522
 10  K2P+I         43637.272    147 87568.544    87579.866    88493.438
 11  K2P+G4        41050.166    147 82394.332    82405.655    83319.226
 12  K2P+I+G4      41040.501    148 82377.002    82388.481    83308.188
 13  HKY+F         48657.250    149 97612.500    97624.137    98549.977
 14  HKY+F+I       43659.691    150 87619.382    87631.179    88563.152
 15  HKY+F+G4      41101.235    150 82502.470    82514.267    83446.240
 16  HKY+F+I+G4    41089.904    151 82481.809    82493.766    83431.870
 17  TNe           48499.333    147 97292.667    97303.989    98217.561
 18  TNe+I         43603.803    148 87503.605    87515.085    88434.791
 19  TNe+G4        41034.542    148 82365.083    82376.563    83296.269
 20  TNe+I+G4      41023.257    149 82344.514    82356.151    83281.992
 21  TN+F          48476.734    150 97253.468    97265.265    98197.238
 22  TN+F+I        43610.734    151 87523.467    87535.425    88473.529
 23  TN+F+G4       41075.376    151 82452.751    82464.709    83402.813
 24  TN+F+I+G4     41062.411    152 82428.822    82440.941    83385.176
 25  K3P           48641.692    147 97577.383    97588.706    98502.278
 26  K3P+I         43637.219    148 87570.438    87581.918    88501.624
 27  K3P+G4        41048.517    148 82393.035    82404.514    83324.221
 28  K3P+I+G4      41038.491    149 82374.981    82386.619    83312.459
 29  K3Pu+F        48656.923    150 97613.846    97625.643    98557.615
 30  K3Pu+F+I      43659.564    151 87621.128    87633.085    88571.189
 31  K3Pu+F+G4     41099.636    151 82501.271    82513.229    83451.333
 32  K3Pu+F+I+G4   41088.213    152 82480.427    82492.546    83436.780
 33  TPM2+F        48652.334    150 97604.669    97616.466    98548.438
 34  TPM2+F+I      43659.478    151 87620.957    87632.914    88571.018
 35  TPM2+F+G4     41101.225    151 82504.451    82516.408    83454.512
 36  TPM2+F+I+G4   41089.658    152 82483.316    82495.434    83439.669
 37  TPM2u+F       48652.335    150 97604.669    97616.466    98548.439
 38  TPM2u+F+I     43659.479    151 87620.957    87632.914    88571.018
 39  TPM2u+F+G4    41101.225    151 82504.451    82516.408    83454.512
 40  TPM2u+F+I+G4  41089.645    152 82483.290    82495.409    83439.643
 41  TPM3+F        48575.286    150 97450.571    97462.368    98394.341
 42  TPM3+F+I      43635.864    151 87573.728    87585.686    88523.790
 43  TPM3+F+G4     41101.228    151 82504.456    82516.413    83454.517
 44  TPM3+F+I+G4   41089.620    152 82483.239    82495.358    83439.592
 45  TPM3u+F       48575.286    150 97450.571    97462.368    98394.341
 46  TPM3u+F+I     43635.866    151 87573.731    87585.689    88523.793
 47  TPM3u+F+G4    41101.228    151 82504.456    82516.413    83454.517
 48  TPM3u+F+I+G4  41089.613    152 82483.227    82495.346    83439.580
 49  TIMe          48499.081    148 97294.161    97305.641    98225.347
 50  TIMe+I        43603.751    149 87505.503    87517.140    88442.980
 51  TIMe+G4       41032.898    149 82363.796    82375.433    83301.273
 52  TIMe+I+G4     41021.590    150 82343.181    82354.977    83286.950
 53  TIM+F         48476.425    151 97254.850    97266.807    98204.911
 54  TIM+F+I       43610.607    152 87525.215    87537.333    88481.568
 55  TIM+F+G4      41073.781    152 82451.562    82463.681    83407.916
 56  TIM+F+I+G4    41061.013    153 82428.025    82440.307    83390.670
 57  TIM2e         48490.155    148 97276.310    97287.790    98207.496
 58  TIM2e+I       43601.715    149 87501.430    87513.068    88438.908
 59  TIM2e+G4      41033.746    149 82365.492    82377.129    83302.969
 60  TIM2e+I+G4    41022.140    150 82344.281    82356.078    83288.050
 61  TIM2+F        48472.215    151 97246.431    97258.388    98196.492
 62  TIM2+F+I      43610.401    152 87524.802    87536.921    88481.155
 63  TIM2+F+G4     41075.357    152 82454.714    82466.833    83411.067
 64  TIM2+F+I+G4   41062.370    153 82430.741    82443.022    83393.386
 65  TIM3e         48415.892    148 97127.783    97139.262    98058.969
 66  TIM3e+I       43582.430    149 87462.859    87474.497    88400.337
 67  TIM3e+G4      41034.511    149 82367.021    82378.659    83304.499
 68  TIM3e+I+G4    41023.045    150 82346.091    82357.887    83289.860
 69  TIM3+F        48383.149    151 97068.298    97080.255    98018.359
 70  TIM3+F+I      43587.739    152 87479.477    87491.596    88435.830
 71  TIM3+F+G4     41075.393    152 82454.787    82466.906    83411.140
 72  TIM3+F+I+G4   41062.420    153 82430.841    82443.122    83393.486
 73  TVMe          48555.823    149 97409.646    97421.283    98347.123
 74  TVMe+I        43613.035    150 87526.070    87537.867    88469.840
 75  TVMe+G4       41047.554    150 82395.108    82406.905    83338.878
 76  TVMe+I+G4     41037.273    151 82376.546    82388.503    83326.607
 77  TVM+F         48568.417    152 97440.833    97452.952    98397.187
 78  TVM+F+I       43635.163    153 87576.326    87588.608    88538.971
 79  TVM+F+G4      41099.528    153 82505.056    82517.338    83467.701
 80  TVM+F+I+G4    41088.007    154 82484.014    82496.460    83452.951
 81  SYM           48404.785    150 97109.570    97121.367    98053.340
 82  SYM+I         43579.815    151 87461.631    87473.588    88411.692
 83  SYM+G4        41031.864    151 82365.728    82377.686    83315.790
 84  SYM+I+G4      41020.273    152 82344.546    82356.664    83300.899
 85  GTR+F         48376.853    153 97059.706    97071.988    98022.351
 86  GTR+F+I       43586.898    154 87481.795    87494.241    88450.732
 87  GTR+F+G4      41073.698    154 82455.396    82467.841    83424.332
 88  GTR+F+I+G4    41060.869    155 82431.739    82444.349    83406.967
Akaike Information Criterion:           TIMe+I+G4
Corrected Akaike Information Criterion: TIMe+I+G4
Bayesian Information Criterion:         TNe+I+G4
Best-fit model: TNe+I+G4 chosen according to BIC

All model information printed to ALL_TRIMAL.fas.alter.phy.model.gz
CPU time for ModelFinder: 196.868 seconds (0h:3m:16s)
Wall-clock time for ModelFinder: 197.775 seconds (0h:3m:17s)
Generating 1000 samples for ultrafast bootstrap (seed: 353028)...

NOTE: 32 MB RAM (0 GB) is required!
Estimate model parameters (epsilon = 0.100)
Thoroughly optimizing +I+G parameters from 10 start values...
Init pinv, alpha: 0.000, 1.000 / Estimate: 0.000, 0.180 / LogL: -41034.554
Init pinv, alpha: 0.050, 1.000 / Estimate: 0.067, 0.195 / LogL: -41024.189
Init pinv, alpha: 0.099, 1.000 / Estimate: 0.102, 0.207 / LogL: -41023.250
Init pinv, alpha: 0.149, 1.000 / Estimate: 0.113, 0.209 / LogL: -41023.622
Init pinv, alpha: 0.198, 1.000 / Estimate: 0.113, 0.209 / LogL: -41023.629
Init pinv, alpha: 0.248, 1.000 / Estimate: 0.113, 0.209 / LogL: -41023.620
Init pinv, alpha: 0.298, 1.000 / Estimate: 0.113, 0.209 / LogL: -41023.657
Init pinv, alpha: 0.347, 1.000 / Estimate: 0.348, 0.440 / LogL: -41095.389
Init pinv, alpha: 0.397, 1.000 / Estimate: 0.349, 0.442 / LogL: -41095.449
Init pinv, alpha: 0.447, 1.000 / Estimate: 0.349, 0.442 / LogL: -41095.436
Optimal pinv,alpha: 0.102, 0.207 / LogL: -41023.250

Parameters optimization took 62.904 sec
Computing ML distances based on estimated model parameters... 0.204 sec
WARNING: Some pairwise ML distances are too long (saturated)
Computing BIONJ tree...
0.061 seconds
Log-likelihood of BIONJ tree: -41937.160
--------------------------------------------------------------------
|             INITIALIZING CANDIDATE TREE SET                      |
--------------------------------------------------------------------
Generating 98 parsimony trees... 4.132 second
Computing log-likelihood of 98 initial trees ... 17.850 seconds
Current best score: -41023.250

Do NNI search on 20 best initial trees
Estimate model parameters (epsilon = 0.100)
BETTER TREE FOUND at iteration 1: -40977.463
Iteration 10 / LogL: -40977.543 / Time: 0h:2m:19s
Iteration 20 / LogL: -40994.809 / Time: 0h:3m:8s
Finish initializing candidate tree set (20)
Current best tree score: -40977.463 / CPU time: 124.594
Number of iterations: 20
--------------------------------------------------------------------
|               OPTIMIZING CANDIDATE TREE SET                      |
--------------------------------------------------------------------
Estimate model parameters (epsilon = 0.100)
BETTER TREE FOUND at iteration 21: -40974.389
Estimate model parameters (epsilon = 0.100)
BETTER TREE FOUND at iteration 27: -40971.782
Estimate model parameters (epsilon = 0.100)
BETTER TREE FOUND at iteration 30: -40971.505
Iteration 30 / LogL: -40971.505 / Time: 0h:3m:45s (0h:12m:56s left)
Estimate model parameters (epsilon = 0.100)
BETTER TREE FOUND at iteration 34: -40971.399
BETTER TREE FOUND at iteration 35: -40971.398
Estimate model parameters (epsilon = 0.100)
BETTER TREE FOUND at iteration 36: -40970.981
BETTER TREE FOUND at iteration 38: -40970.981
Iteration 40 / LogL: -40970.981 / Time: 0h:4m:28s (0h:11m:13s left)
Estimate model parameters (epsilon = 0.100)
BETTER TREE FOUND at iteration 49: -40970.864
Iteration 50 / LogL: -40973.296 / Time: 0h:5m:3s (0h:10m:12s left)
Log-likelihood cutoff on original alignment: -41045.628
Iteration 60 / LogL: -40984.759 / Time: 0h:5m:39s (0h:8m:31s left)
Iteration 70 / LogL: -40971.395 / Time: 0h:6m:12s (0h:7m:6s left)
Iteration 80 / LogL: -40970.874 / Time: 0h:6m:46s (0h:5m:54s left)
Iteration 90 / LogL: -40977.118 / Time: 0h:7m:27s (0h:4m:56s left)
Iteration 100 / LogL: -40971.031 / Time: 0h:8m:6s (0h:4m:0s left)
Log-likelihood cutoff on original alignment: -41045.628
NOTE: Bootstrap correlation coefficient of split occurrence frequencies: 0.999
Iteration 110 / LogL: -40980.667 / Time: 0h:8m:45s (0h:7m:14s left)
Iteration 120 / LogL: -40972.019 / Time: 0h:9m:27s (0h:6m:21s left)
Iteration 130 / LogL: -40971.009 / Time: 0h:10m:0s (0h:5m:25s left)
Iteration 140 / LogL: -40980.066 / Time: 0h:10m:35s (0h:4m:34s left)
Iteration 150 / LogL: -40971.830 / Time: 0h:11m:15s (0h:3m:46s left)
Log-likelihood cutoff on original alignment: -41045.628
TREE SEARCH COMPLETED AFTER 150 ITERATIONS / Time: 0h:11m:16s

--------------------------------------------------------------------
|                    FINALIZING TREE SEARCH                        |
--------------------------------------------------------------------
Performs final model parameters optimization
Estimate model parameters (epsilon = 0.010)
1. Initial log-likelihood: -40970.864
Optimal log-likelihood: -40970.863
Rate parameters:  A-C: 1.00000  A-G: 2.71377  A-T: 1.00000  C-G: 1.00000  C-T: 3.92322  G-T: 1.00000
Base frequencies:  A: 0.250  C: 0.250  G: 0.250  T: 0.250
Proportion of invariable sites: 0.101
Gamma shape alpha: 0.205
Parameters optimization took 1 rounds (0.384 sec)
BEST SCORE FOUND : -40970.863

Testing tree branches by SH-like aLRT with 1000 replicates...
8.109 sec.
Creating bootstrap support values...
Split supports printed to NEXUS file ALL_TRIMAL.fas.alter.phy.splits.nex
Total tree length: 26.018

Total number of iterations: 150
CPU time used for tree search: 609.220 sec (0h:10m:9s)
Wall-clock time used for tree search: 611.718 sec (0h:10m:11s)
Total CPU time used: 682.156 sec (0h:11m:22s)
Total wall-clock time used: 685.152 sec (0h:11m:25s)

Computing bootstrap consensus tree...
Reading input file ALL_TRIMAL.fas.alter.phy.splits.nex...
74 taxa and 519 splits.
Consensus tree written to ALL_TRIMAL.fas.alter.phy.contree
Reading input trees file ALL_TRIMAL.fas.alter.phy.contree
Log-likelihood of consensus tree: -40972.258

Analysis results written to: 
  IQ-TREE report:                ALL_TRIMAL.fas.alter.phy.iqtree
  Maximum-likelihood tree:       ALL_TRIMAL.fas.alter.phy.treefile
  Likelihood distances:          ALL_TRIMAL.fas.alter.phy.mldist

Ultrafast bootstrap approximation results written to:
  Split support values:          ALL_TRIMAL.fas.alter.phy.splits.nex
  Consensus tree:                ALL_TRIMAL.fas.alter.phy.contree
  Screen log file:               ALL_TRIMAL.fas.alter.phy.log

Date and Time: Thu Jul 24 23:55:50 2025
