# Supplementary material for: ﻿The addition of six novel species and a new record of Amphisphaeria from northern Thailand
Source: MycoKeys. 2025 Nov 14;125:1–31. doi: 10.3897/mycokeys.125.163523 (PMC12639359; doi:10.3897/mycokeys.125.163523)
Supplement: Supplementary material 1 — Supplementary data [file mycokeys-125-001-s001.zip › LSU AND ITS CB supplementary file/ML/guest/250724234103/ALL_TRIMAL.fas.alter.phy.treefile]

(Amphisphaeria_acericola_MFLU_16_2479_:0.0399010265,Amphisphaeria_acericola_MFLUCC_14_0842_:0.0000027645,(((((((Amphisphaeria_ailaoshanensis_KUNCC_23_15520:0.0000023007,Amphisphaeria_ailaoshanensis_KUNCC_23_15521:0.0000029495)100/100:0.7392844737,(Amphisphaeria_chiangmaiensis_CMUB_40017_:0.0000024286,Amphisphaeria_chiangmaiensis_MFLU_23_0411_:0.0000029495)100/100:0.6947833404)70.3/49:0.0696475607,((Amphisphaeria_hibiscicola_HKAS_136910:0.6424757200,Amphisphaeria_umbrina_PRA_JV24328:0.3191767509)86.1/85:0.1084821589,Z_G:0.6529432391)84.2/46:0.0838395269)36.2/17:0.0408721982,(Amphisphaeria_flava_MFLU_18_0102_:0.4097000546,(Z_N:0.0308737694,Z_N2:0.0000029495)98.8/100:0.2800033604)100/100:0.4573243061)30.6/44:0.0344078447,(((((Amphisphaeria_curvaticonidia_HKAS102288_:0.0004241811,Amphisphaeria_curvaticonidia_MFLU_18_0789_:0.0080617556)100/100:0.2980607671,(Z_B:0.0539303888,Z_B2:0.0000029495)95.9/100:0.1041774242)98.9/100:0.2401314892,(Amphisphaeria_falcata_CGMCC3.23740:0.6629931809,(Amphisphaeria_sp_RL_2023b_CGMCC_3_24960:0.4738899157,Amphisphaeria_sp_RL_2023b_UESTCC_23_0122:0.2860665283)100/100:0.7338081779)88.3/99:0.2193027378)87.8/96:0.1744006620,((((Beltrania_rhombica_CBS_123_58_:0.3464089409,Beltraniopsis_longiconidiophora_MFLUCC_17_2139_:0.3039007927)62.3/95:0.0989581170,Beltraniella_endiandrae_CBS_137976_:0.1727602922)99.6/100:0.4037326615,Pidoplitchkoviella_terricola_CBS_180_77_:0.3708859298)97.8/100:0.3382064005,(Neoarthrinium_moseri_CBS_164_80_:0.0000023783,Neoarthrinium_trachycarpi_CFCC_53039_:0.1395609926)98.9/100:0.3301033722)91.2/85:0.1737471923)81.4/62:0.0545138456,(C1:0.0078530097,C2:0.0444913156)100/100:0.5136895262)86.5/51:0.0443881936)58.8/48:0.0671487057,(((((((Amphisphaeria_camelliae_HKAS_107021_:0.2792841154,Amphisphaeria_camelliae_MFLU_20_0181_:0.2887188708)100/100:0.1943107364,(((Amphisphaeria_sp_RL_2023a_CGMCC_3_24959:0.0000028949,Amphisphaeria_sp_RL_2023a_UESTCC_23_0120:0.0092376412)90.8/100:0.1244517870,(Amphisphaeria_xishuangbannaense_KUNCC_23_15524:0.0000029495,Amphisphaeria_xishuangbannaense_KUNCC_23_15525:0.0000029495)88.9/100:0.0461508262)99.3/100:0.2977214966,Amphisphaeria_uniseptata_CBS_114967_:0.4458019659)8.1/70:0.0594407923)97.3/100:0.2144556307,(Amphisphaeria_orixae_GZCC_22_2031_:0.0000029495,Amphisphaeria_orixae_GZCC_22_2032_:0.0222378166)100/100:0.3532752311)90.9/97:0.1036994044,((((Amphisphaeria_fuckelii_CBS_140409_:0.0000022978,Amphisphaeria_fuckelii_WU_33555:0.0000029495)89.5/100:0.0638380653,(Amphisphaeria_qujingensis_KUMCC_19_0186_:0.0000029495,Amphisphaeria_qujingensis_KUMCC_19_0187_:0.0000029538)99.8/100:0.2040237920)91.6/100:0.1175565062,M14:0.3552822688)12.3/65:0.0522651172,(Amphisphaeria_hongheensis_MHZU_24_0515:0.6266358071,((Amphisphaeria_kunmingensis_KUNCC_23_15522:0.0000028864,Amphisphaeria_kunmingensis_KUNCC_23_15523:0.0000021478)100/100:0.7447231807,(((((((Amphisphaeria_micheliae_HKAS_107012_:0.0000020225,Amphisphaeria_micheliae_MFLU_20_0172_:0.0000029495)0/86:0.0000024930,(Amphisphaeria_micheliae_UESTCC_23_0123:0.0087961935,Amphisphaeria_micheliae_UESTCC_23_0125:0.0000022329)92.9/99:0.0107485331)0/52:0.0000021202,LS091:0.0000029495)81.4/92:0.0141873503,(Amphisphaeria_micheliae_UESTCC_23_0124:0.0061658474,T_7:0.0000024409)46.5/90:0.0074678262)97.4/73:0.0777899010,Amphisphaeria_micheliae_MFLUCC_21_0207:0.0000024343)96.4/72:0.0892481488,(Amphisphaeria_sambuci_CBS_131707_:0.0000029457,Amphisphaeria_sambuci_WU_33557:0.0000029495)99.7/100:0.1972770758)53.2/69:0.0229995435,Z_E15:0.1945315799)97.9/100:0.2993073901)97/100:0.2865918869)88.8/92:0.0762212755)96/92:0.1025580489)28.2/45:0.0636946561,Amphisphaeria_neoaquatica_MFLUCC_14_0045_:0.3070883296)99.7/100:0.2893811305,Amphisphaeria_parvispora_MFLU_18_0767_:0.8066801779)0/58:0.0000023153,Amphisphaeria_mangrovei_PUFD37:0.8888160582)34.9/51:0.0496959200)73.2/86:0.0237149060,((((((Amphisphaeria_guttulata_MFLU_22_0052:0.0000029495,Amphisphaeria_guttulata_MFLU_22_0078:0.0000026579)100/100:0.2648058380,((Amphisphaeria_karsti_GZAAS_20_0147_:0.0000029495,Amphisphaeria_karsti_GZAAS_20_148:0.0054813010)99.9/100:0.1484438594,(Amphisphaeria_yunnanensis_KUMCC_19_0188_:0.4207036922,Amphisphaeria_yunnanensis_KUMCC_19_0189_:0.2832746960)99.3/100:0.1580793052)100/100:0.1913226197)81.1/96:0.0401177535,Amphisphaeria_sp_KoLRI_053241:0.6946587086)58/64:0.0174192250,((Amphisphaeria_shangrilaensis_HKAS_130272:0.0000029495,Amphisphaeria_shangrilaensis_HKAS_130273:0.0000029495)100/100:0.4534675335,Amphisphaeria_sorbi_MFLUCC_13_0721_:0.2601620598)96.9/100:0.1709269942)85.2/67:0.0238908036,(((Amphisphaeria_hydei_CMUB_40016_:0.0007241542,Amphisphaeria_hydei_MFLU_23_0412_:0.0000027103)100/100:0.4859527197,Amphisphaeria_thailandica_MFLU_18_0794_:0.7862301587)76.6/93:0.0571613244,Amphisphaeria_umbrina_HKUCC_994:0.6924820561)83.7/68:0.0691843856)91.1/70:0.0719915528,(Amphisphaeria_magna_HKAS_130270:0.0000021723,Amphisphaeria_magna_HKAS_130271:0.0000023915)100/100:0.3713945503)89.7/93:0.1053319909)100/100:0.5489685280);
